# Supplementary material for: User satisfaction with train fares: A comparative analysis in five Australian cities
Source: PLoS One. 2018 Jun 21;13(6):e0199449. doi: 10.1371/journal.pone.0199449 (PMC6013184; doi:10.1371/journal.pone.0199449)
Supplement: S1 Dataset — (XLSX) [file pone.0199449.s001.xlsx]

## Sheet: Data_dictionary_2927
Code	Label	Values
ID	Survey ID number	Continuous (integer numbers)
Sydney	City of origin: Sydney	0 = No; 1 = Yes
Melbourn	City of origin: Melbourne	0 = No; 1 = Yes
Brisbane	City of origin: Brisbane	0 = No; 1 = Yes
Perth	City of origin: Perth	0 = No; 1 = Yes
female	Gender: Female	0 = No; 1 = Yes
less31	Age under 31 years old	0 = No; 1 = Yes
above60	Age above 60 years old	0 = No; 1 = Yes
lowinc	Pre-tax household weekly income level: Low income	0 = No; 1 = Yes
highinc	Pre-tax household weekly income level: High income	0 = No; 1 = Yes
edubach	Highest education level: Bachelor degree	0 = No; 1 = Yes
edugrad	Highest education level: Graduate level and above	0 = No; 1 = Yes
license	Ownership of Driver Licence	0 = No; 1 = Yes
owner	Vehicle acces: Access to either privately owned, company owned, or shared motor vehicles	0 = No; 1 = Yes
reqcar	Whether a motor vehicle is required for work	0 = No; 1 = Yes
adultkid	Household composition: Adults and children	0 = No; 1 = Yes
multiple	Household composition: Multiple-family	0 = No; 1 = Yes
Ampeak	Departure time: AM peak period	0 = No; 1 = Yes
Pmpeak	Departure time: PM peak period	0 = No; 1 = Yes
shopping	Trip purpose: Shopping/ Personal Business	0 = No; 1 = Yes
social	Trip purpose: Social/Recreational	0 = No; 1 = Yes
info	Pre-departure information check	0 = No; 1 = Yes
busto	Transport mode from home to the train station: Bus	0 = No; 1 = Yes
driveto	Transport mode from home to the train station: Driving	0 = No; 1 = Yes
cycleto	Transport mode from home to the train station: Cycling	0 = No; 1 = Yes
dropedto	Transport mode from home to the train station: Being dropped off	0 = No; 1 = Yes
crowded	On-board crowding level: Crowding	0 = No; 1 = Yes
overcrow	On-board crowding level: Over-crowding	0 = No; 1 = Yes
activity	On-board activities: Work/study	0 = No; 1 = Yes
walkfrom	Transport mode from the train station to the destination: Walking	0 = No; 1 = Yes
bikefrom	Transport mode from the train station to the destination: Cycling	0 = No; 1 = Yes
pickedfr	Transport mode from the train stsation to the destination: Being picked up	0 = No; 1 = Yes
prSat	Satisfaction with train fare in each city	0 = Extremely dissatisfied; 1 = Dissatisfied; 2 = Neutral; 3 = Satisfied; 4 = Extremenly satisfied
parttime	Employment status: Part-time	0 = No; 1 = Yes
selfemp	Employment status: Self-employed	0 = No; 1 = Yes
outwork	Employment status: Outside work force includes being student, retired, on maternity or on other official working leaves, and being unemployed	0 = No; 1 = Yes
peakfare	Paid fare status: Full (peak) fare	0 = No; 1 = Yes
students	Concession fare: Student	0 = No; 1 = Yes
seniorco	Concession fare: Senior citizen	0 = No; 1 = Yes
costdol	One-way cost	Continuous (Australian dollars)
intrmins	On-board time	Continuous (minutes)
wtmins	Waiting time	Continuous (minutes)
acctmins	Total access time	Continuous (minutes)
ttmins	Total travel time	Continuous (minutes)
unknown	Pre-tax household weekly income level: Not reported	0 = No; 1 = Yes
railsig	Train services' influence on the current home location decision: Significant	0 = No; 1 = Yes
railmodr	Train services' influence on the current home location decision: Moderate	0 = No; 1 = Yes
costneg	(-1) * One-way cost	Continuous (Australian dollars)
wtneg	(-1) * Waiting time	Continuous (minutes)

## Sheet: 2927respondents
ID	Sydney	Melbourn	Brisbane	Perth	female	less31	above60	lowinc	highinc	edubach	edugrad	license	owner	reqcar	adultkid	multiple	Ampeak	Pmpeak	shopping	social	info	busto	driveto	cycleto	dropedto	crowded	overcrow	activity	walkfrom	bikefrom	pickedfr	prSat	parttime	selfemp	outwork	peakfare	students	seniorco	costdol	intrmins	wtmins	acctmins	ttmins	unknown	railsig	railmodr	costneg	wtneg
126	1	0	0	0	1	0	0	0	0	0	1	0	0	0	0	0	1	0	0	0	1	0	0	0	0	0	0	0	0	0	0	1	0	0	0	1	0	0	5	50	10	35	95	0	1	0	-5	-10
131	1	0	0	0	0	0	0	0	1	0	0	1	1	0	0	0	0	0	0	0	0	1	0	0	0	0	1	1	0	0	0	3	0	1	0	0	0	0	3.6	15	20	25	60	0	0	1	-3.6	-20
142	1	0	0	0	0	0	1	1	0	0	0	1	1	0	0	0	1	0	1	0	1	0	0	0	0	0	0	1	0	0	0	4	0	0	1	1	0	1	2.5	60	5	15	80	0	0	1	-2.5	-5
145	1	0	0	0	0	0	0	1	0	0	1	1	0	1	1	0	0	0	0	0	1	0	1	0	0	0	0	1	0	0	0	3	0	0	0	0	0	0	5.5	24	7	12	43	0	0	0	-5.5	-7
168	1	0	0	0	1	0	1	0	0	0	0	1	1	0	0	0	0	0	0	1	0	0	0	0	0	0	0	1	0	0	0	3	1	0	0	0	0	0	2.3	10	8	15	33	0	1	0	-2.3	-8
189	1	0	0	0	0	0	1	0	0	1	0	1	1	0	0	1	0	0	0	0	0	1	0	0	0	0	0	1	0	0	0	4	0	0	1	0	0	1	2.5	16	8	10	34	0	0	0	-2.5	-8
232	1	0	0	0	0	0	1	0	0	0	0	1	1	1	0	0	0	0	0	0	0	0	0	0	0	0	0	1	0	0	0	3	0	0	0	0	0	0	6	25	8	20	53	0	0	1	-6	-8
244	1	0	0	0	0	1	0	0	0	1	0	1	1	1	0	1	0	0	1	0	1	0	0	0	0	0	0	1	0	0	0	2	0	0	0	0	0	0	4.4	50	5	65	120	1	0	0	-4.4	-5
254	1	0	0	0	0	0	0	0	1	1	0	1	1	0	0	0	0	0	0	0	1	0	0	0	0	0	0	1	0	0	0	3	0	0	0	0	0	0	3	20	3	16	39	0	1	0	-3	-3
277	1	0	0	0	0	0	1	0	0	1	0	1	1	0	0	0	0	0	1	0	0	1	0	0	0	0	0	1	0	0	0	4	0	0	1	0	0	1	2.5	18	5	14	37	0	1	0	-2.5	-5
610	1	0	0	0	0	0	1	1	0	0	0	1	1	0	0	1	0	0	1	0	1	1	0	0	0	0	0	1	0	0	0	4	0	0	1	0	0	1	2.5	45	10	20	75	0	0	1	-2.5	-10
645	1	0	0	0	0	0	0	0	1	0	1	1	1	0	1	0	0	0	0	0	0	1	0	0	0	0	0	1	0	0	0	4	0	0	0	0	0	0	0	25	6	65	96	0	0	0	0	-6
1003	1	0	0	0	0	0	0	0	1	0	1	1	1	0	1	0	1	0	0	0	0	1	0	0	0	0	1	1	0	0	0	1	0	0	0	1	0	0	0	45	10	25	80	0	1	0	0	-10
1040	1	0	0	0	0	0	0	0	0	0	0	1	1	1	1	0	0	0	0	0	0	0	1	0	0	0	0	1	0	0	0	3	0	0	0	0	0	0	3.6	10	20	50	80	0	0	0	-3.6	-20
1050	1	0	0	0	1	0	0	0	1	0	1	1	1	1	1	0	0	0	0	0	0	1	0	0	0	0	0	1	0	0	0	3	0	0	0	0	0	0	0	40	5	17	62	0	0	0	0	-5
1051	1	0	0	0	0	0	0	0	1	0	0	1	1	0	0	0	0	0	0	0	0	1	0	0	0	0	0	1	0	0	0	3	0	0	0	0	0	0	0	25	5	15	45	0	0	0	0	-5
1129	1	0	0	0	0	0	0	1	0	0	0	0	0	0	1	0	1	0	0	0	0	0	0	0	0	0	0	1	0	0	0	3	0	0	1	1	0	0	2.5	35	5	20	60	0	1	0	-2.5	-5
1152	1	0	0	0	0	0	1	1	0	0	0	1	1	0	0	0	0	0	1	0	0	1	0	0	0	0	0	1	0	0	0	4	0	0	1	0	0	1	2.5	10	10	15	35	0	0	1	-2.5	-10
1168	1	0	0	0	1	0	1	0	0	0	1	1	1	0	0	0	0	0	1	0	1	0	0	0	0	0	0	1	0	0	0	4	0	0	1	0	0	1	2.5	25	10	20	55	0	1	0	-2.5	-10
1181	1	0	0	0	0	0	1	1	0	0	0	0	0	0	0	0	0	0	1	0	0	0	0	0	0	0	0	1	0	0	0	3	0	0	1	0	0	1	2.5	40	2	35	77	0	0	0	-2.5	-2
1195	1	0	0	0	0	0	0	0	0	1	0	1	1	0	0	1	1	0	0	0	0	0	0	0	0	0	1	1	0	0	0	3	0	0	0	1	0	0	0	40	3	15	58	0	0	1	0	-3
1196	1	0	0	0	0	0	0	0	1	0	1	1	1	0	0	0	1	0	0	0	0	0	0	0	0	0	0	1	0	0	0	2	0	0	0	1	0	0	3.6	20	2	15	37	0	0	1	-3.6	-2
1202	1	0	0	0	0	0	0	0	1	0	0	1	1	0	0	0	0	1	1	0	0	0	0	0	0	1	0	1	0	0	0	0	0	0	0	1	0	0	4.4	25	3	10	38	0	1	0	-4.4	-3
1289	1	0	0	0	1	0	0	0	0	0	1	1	1	0	0	1	0	0	1	0	0	1	0	0	0	0	0	1	0	0	0	4	0	1	0	0	0	0	2.5	5	5	15	25	0	0	0	-2.5	-5
1310	1	0	0	0	0	0	0	0	1	0	0	1	1	0	1	0	1	0	0	0	0	0	0	0	0	0	0	1	0	0	0	0	0	0	0	1	0	0	0	55	1	20	76	0	1	0	0	-1
1316	1	0	0	0	0	0	1	1	0	0	0	1	1	0	0	0	1	0	0	1	0	1	0	0	0	0	0	1	0	0	0	3	0	0	1	1	0	1	0	15	15	30	60	0	0	0	0	-15
1319	1	0	0	0	0	0	0	1	0	0	0	1	1	0	0	1	0	0	0	0	1	0	1	0	0	0	0	1	0	1	0	3	0	0	1	0	0	0	2.8	45	20	8	73	0	1	0	-2.8	-20
1339	1	0	0	0	1	0	1	0	0	0	0	1	1	0	0	0	0	0	1	0	0	0	0	0	0	0	0	1	0	0	0	3	0	0	1	0	0	1	2.5	15	5	14	34	1	0	1	-2.5	-5
1344	1	0	0	0	0	0	0	0	1	1	0	1	0	0	0	0	1	0	0	0	0	0	0	0	0	0	0	1	0	0	0	3	0	0	0	1	0	0	3.6	8	10	17	35	0	0	1	-3.6	-10
1370	1	0	0	0	0	0	0	0	0	0	0	1	1	0	0	1	0	0	1	0	1	0	0	0	0	0	0	1	0	0	0	3	0	0	1	0	0	0	1.25	40	5	12	57	1	0	0	-1.25	-5
1388	1	0	0	0	0	0	0	1	0	0	0	1	1	0	0	0	1	0	0	0	1	0	0	0	0	0	0	0	0	0	0	3	0	0	1	1	0	0	3.4	42	3	12	57	0	1	0	-3.4	-3
1392	1	0	0	0	0	0	1	0	0	0	0	1	1	0	0	0	0	0	0	0	1	1	0	0	0	0	0	1	0	0	0	4	0	0	1	0	0	1	2.5	25	5	15	45	0	1	0	-2.5	-5
1395	1	0	0	0	1	0	0	0	0	0	0	1	1	0	0	0	0	0	1	0	0	1	0	0	0	0	0	1	0	0	0	3	0	0	1	0	0	0	9.1	45	23	17	85	1	1	0	-9.1	-23
1453	1	0	0	0	0	0	1	0	1	0	1	1	1	0	0	0	0	0	0	0	1	0	0	0	0	0	0	1	0	0	0	4	0	0	1	0	0	1	2.5	40	6	55	101	0	0	1	-2.5	-6
1458	1	0	0	0	0	0	1	0	0	0	0	1	1	0	0	0	0	1	0	0	1	0	1	0	0	0	0	1	0	1	0	4	0	0	1	1	0	1	2.5	20	5	5	30	0	1	0	-2.5	-5
1461	1	0	0	0	0	0	0	1	0	0	1	1	1	0	1	0	1	0	0	0	0	0	0	0	0	1	0	1	0	0	0	1	1	0	0	1	0	0	4.8	20	5	35	60	0	1	0	-4.8	-5
1465	1	0	0	0	0	0	1	1	0	1	0	1	1	0	0	0	0	0	1	0	1	1	0	0	0	0	0	1	0	0	0	4	1	0	0	0	0	0	2.5	5	8	20	33	0	0	0	-2.5	-8
1468	1	0	0	0	1	0	0	0	1	1	0	1	1	0	0	0	0	1	1	0	0	0	0	0	0	0	0	1	0	0	0	3	1	0	0	1	0	0	2.7	12	5	10	27	0	0	1	-2.7	-5
1475	1	0	0	0	1	0	1	1	0	0	0	1	1	0	0	0	0	1	1	0	1	0	0	0	1	0	0	1	0	0	0	4	0	0	1	1	0	1	2.5	40	5	20	65	0	1	0	-2.5	-5
1476	1	0	0	0	0	0	1	0	1	0	1	1	1	0	0	0	0	0	0	0	0	0	1	0	0	0	0	1	0	0	0	4	0	0	1	0	0	1	2.5	30	10	8	48	0	1	0	-2.5	-10
1504	1	0	0	0	0	0	0	0	1	0	0	1	1	0	0	0	0	0	0	0	1	0	0	0	0	0	0	1	0	0	0	4	0	1	0	0	0	0	1.8	15	5	25	45	0	0	0	-1.8	-5
1526	1	0	0	0	0	0	0	0	1	1	0	1	1	0	0	1	0	0	0	0	1	0	0	0	0	0	0	1	0	1	0	3	0	0	1	0	0	0	3.6	18	2	8	28	0	1	0	-3.6	-2
1561	1	0	0	0	1	0	0	1	0	0	0	1	1	0	0	0	0	0	0	0	0	0	1	0	0	0	0	1	0	0	0	1	0	0	0	0	0	0	13	65	15	13	93	0	1	0	-13	-15
1572	1	0	0	0	1	0	1	1	0	0	0	1	1	0	0	0	1	0	1	0	0	0	0	0	0	0	0	1	0	0	0	3	0	0	1	1	0	1	2.5	10	10	9	29	0	0	1	-2.5	-10
1585	1	0	0	0	1	0	1	0	0	0	0	1	1	0	0	0	0	0	1	0	1	0	1	0	0	0	0	1	0	0	0	4	0	0	1	0	0	1	0	45	10	8	63	1	1	0	0	-10
1589	1	0	0	0	0	0	1	0	0	1	0	1	1	1	0	1	0	0	1	0	1	0	0	0	0	0	0	1	0	0	0	4	1	0	0	0	0	0	2.5	40	10	15	65	0	1	0	-2.5	-10
1606	1	0	0	0	0	0	0	0	0	0	1	1	0	0	1	0	1	0	0	0	1	0	0	0	0	0	0	1	0	0	0	3	0	0	0	1	0	0	10	45	2	20	67	0	1	0	-10	-2
1611	1	0	0	0	0	0	0	0	0	0	1	1	1	1	0	0	0	0	0	0	0	0	0	0	1	0	0	1	0	0	0	2	0	1	0	0	0	0	0	40	10	10	60	1	0	0	0	-10
1682	1	0	0	0	1	0	0	0	0	0	0	1	1	0	0	1	0	0	0	0	0	0	0	0	0	0	0	1	0	0	0	4	0	0	0	0	0	0	3.6	13	2	20	35	0	1	0	-3.6	-2
1688	1	0	0	0	0	0	1	0	1	1	0	1	1	0	0	0	0	0	0	0	0	0	0	0	0	0	0	1	0	0	0	3	0	0	1	0	0	1	2.5	40	3	3	46	0	0	0	-2.5	-3
1706	1	0	0	0	0	0	1	1	0	0	1	1	1	0	0	0	0	0	0	0	1	0	1	0	0	0	0	1	0	0	0	4	0	0	1	0	0	1	2.5	35	5	25	65	0	1	0	-2.5	-5
1717	1	0	0	0	1	0	1	1	0	0	0	1	1	0	0	0	1	0	0	0	0	0	1	0	0	0	0	1	0	0	0	3	0	0	1	1	0	1	2.5	60	5	15	80	0	0	0	-2.5	-5
1722	1	0	0	0	0	0	1	0	1	1	0	1	1	1	0	0	0	0	0	0	1	0	0	0	1	0	0	1	0	0	0	4	1	0	0	0	0	0	2.5	15	5	60	80	0	0	0	-2.5	-5
1739	1	0	0	0	0	0	1	0	0	1	0	1	1	0	0	0	0	0	0	0	1	0	0	0	0	0	0	1	0	0	0	4	1	0	0	0	0	0	0	42	6	13	61	1	1	0	0	-6
1743	1	0	0	0	0	0	1	0	0	0	0	0	1	0	0	0	0	0	0	0	1	0	0	0	0	0	0	1	1	0	0	4	0	0	1	0	0	1	2.5	70	6	22	98	0	1	0	-2.5	-6
1773	1	0	0	0	1	0	1	0	0	0	0	1	1	0	0	0	0	0	1	0	0	0	0	0	0	0	0	1	0	0	0	4	0	0	1	0	0	1	2.5	10	4	70	84	1	0	1	-2.5	-4
1783	1	0	0	0	0	0	0	0	1	0	1	1	1	1	1	0	1	0	0	0	1	0	1	0	0	1	0	1	0	0	0	1	0	0	0	1	0	0	5	20	10	20	50	0	0	1	-5	-10
1786	1	0	0	0	0	0	0	0	1	1	0	1	1	0	0	0	0	0	0	0	1	0	0	0	0	0	0	1	0	0	0	1	0	0	0	0	0	0	3.6	10	7	15	32	0	0	1	-3.6	-7
1794	1	0	0	0	1	0	1	0	0	0	1	1	1	0	0	0	0	0	0	0	0	0	0	0	0	0	0	1	0	0	0	4	1	0	0	0	0	0	2.5	10	4	14	28	0	1	0	-2.5	-4
1795	1	0	0	0	1	0	1	0	0	0	1	0	0	0	0	0	0	0	0	1	0	0	0	0	0	0	0	1	0	0	0	4	0	0	1	0	0	1	2.5	35	10	10	55	1	1	0	-2.5	-10
1797	1	0	0	0	0	0	0	0	0	0	0	1	1	0	0	0	0	0	0	0	0	1	0	0	0	0	0	1	0	0	0	3	0	0	0	0	0	0	4.5	40	12	30	82	0	0	0	-4.5	-12
1801	1	0	0	0	1	0	1	0	0	0	0	1	1	0	0	0	0	0	0	0	0	0	1	0	0	0	0	1	0	0	0	4	1	0	0	0	0	0	2.5	8	4	30	42	0	0	1	-2.5	-4
1860	1	0	0	0	0	0	1	1	0	0	0	1	1	0	0	0	1	0	0	0	0	0	1	0	0	1	0	1	0	0	0	4	0	0	0	1	0	0	0	35	10	20	65	0	0	0	0	-10
1864	1	0	0	0	1	0	1	1	0	0	0	1	1	0	0	0	0	0	1	0	0	1	0	0	0	0	0	1	0	0	0	4	0	0	1	0	0	1	2.5	15	7	33	55	0	0	1	-2.5	-7
1865	1	0	0	0	1	0	1	1	0	0	0	1	1	0	0	0	0	0	0	0	1	0	1	0	0	0	0	1	0	0	0	4	0	0	1	0	0	0	1.25	58	5	11	74	0	0	0	-1.25	-5
1891	1	0	0	0	0	0	0	0	1	1	0	1	1	0	0	0	1	0	0	0	0	0	0	0	0	0	0	1	0	0	0	3	1	0	0	1	0	0	5	52	4	8	64	0	1	0	-5	-4
1929	1	0	0	0	0	0	0	0	0	0	1	1	1	1	0	0	1	0	0	0	0	0	0	0	0	0	0	1	0	0	0	1	1	0	0	1	0	0	7.2	35	5	6	46	0	1	0	-7.2	-5
1933	1	0	0	0	1	0	1	0	0	0	1	1	1	1	0	0	0	0	1	0	0	0	0	0	1	0	0	1	0	0	0	4	0	0	1	0	0	1	2.5	15	2	20	37	0	0	0	-2.5	-2
1939	1	0	0	0	0	0	1	0	0	0	0	1	1	1	0	0	0	0	1	0	1	0	1	0	0	0	0	1	0	0	0	4	1	0	0	0	0	0	2.5	35	5	20	60	0	0	0	-2.5	-5
1967	1	0	0	0	0	0	1	0	0	0	0	1	1	0	0	0	1	0	1	0	1	0	1	0	0	0	0	1	0	0	0	3	0	0	1	1	0	1	0	80	10	13	103	1	1	0	0	-10
1977	1	0	0	0	0	0	1	1	0	0	1	1	1	0	0	0	1	0	1	0	1	1	0	0	0	0	0	1	0	0	0	4	0	0	1	1	0	1	2.5	55	10	24	89	0	1	0	-2.5	-10
2057	1	0	0	0	0	0	0	0	0	0	0	1	1	0	0	0	0	0	1	0	1	0	0	0	0	0	0	1	0	1	0	2	0	1	0	0	0	0	4.5	20	10	35	65	1	0	1	-4.5	-10
2093	1	0	0	0	0	0	0	1	0	0	0	1	0	0	0	0	0	0	1	0	0	0	0	0	0	0	0	1	0	0	0	2	1	0	0	0	0	0	0	20	10	25	55	0	0	1	0	-10
2101	1	0	0	0	0	0	0	0	0	1	0	0	0	0	0	0	0	0	0	0	0	0	0	0	0	0	0	1	0	0	0	3	0	0	0	0	0	0	0	40	5	15	60	1	1	0	0	-5
2106	1	0	0	0	0	0	0	0	1	1	0	1	1	0	1	0	1	0	1	0	1	0	0	0	0	0	0	1	0	0	0	3	0	0	0	1	0	0	5	20	5	30	55	0	0	0	-5	-5
2117	1	0	0	0	1	0	0	0	0	0	0	0	0	0	1	0	1	0	0	1	1	1	0	0	0	0	0	1	0	0	0	3	0	0	1	1	0	0	2.5	15	5	25	45	0	0	0	-2.5	-5
2127	1	0	0	0	0	0	1	0	0	0	1	1	1	0	0	0	0	0	1	0	1	0	0	0	0	0	0	1	0	0	0	3	0	0	0	0	0	0	6.2	35	5	35	75	0	0	0	-6.2	-5
2130	1	0	0	0	0	0	0	0	0	0	1	1	1	0	1	0	0	0	0	0	0	0	0	0	0	0	0	1	0	0	0	2	0	0	0	0	0	0	5	55	8	22	85	0	1	0	-5	-8
2160	1	0	0	0	1	0	0	0	0	0	1	1	1	0	1	0	0	0	1	0	0	0	0	0	1	0	0	1	0	0	0	4	0	0	1	0	0	0	6	45	10	58	113	1	1	0	-6	-10
2170	1	0	0	0	1	0	1	0	0	0	1	1	1	0	0	0	0	0	1	0	1	1	0	0	0	0	0	1	0	0	0	3	0	0	1	0	0	1	2.5	25	9	25	59	0	1	0	-2.5	-9
2185	1	0	0	0	0	0	1	0	0	0	0	1	1	0	0	0	1	0	0	0	0	0	0	0	1	0	0	1	0	0	0	4	0	0	1	1	0	1	2.5	60	15	15	90	0	0	0	-2.5	-15
2187	1	0	0	0	1	0	1	1	0	0	1	1	1	0	0	0	0	0	0	0	1	0	0	0	0	0	0	1	0	0	0	4	0	0	1	0	0	1	2.5	35	5	25	65	0	0	0	-2.5	-5
2192	1	0	0	0	0	0	1	0	1	0	1	1	1	0	0	0	0	0	1	0	0	0	0	0	1	0	0	1	0	0	0	3	1	0	0	0	0	0	2.5	5	6	15	26	0	0	0	-2.5	-6
2214	1	0	0	0	0	0	1	1	0	1	0	1	1	0	0	0	0	0	1	0	1	1	0	0	0	0	0	1	0	0	0	4	0	0	1	0	0	1	2.5	40	10	35	85	0	0	0	-2.5	-10
2228	1	0	0	0	1	0	1	1	0	0	1	1	1	0	0	0	0	0	1	0	1	0	0	0	0	0	0	1	0	0	0	2	0	0	1	0	0	0	11.8	45	5	25	75	0	1	0	-11.8	-5
2232	1	0	0	0	1	0	1	1	0	0	0	1	1	0	0	0	0	0	0	0	1	0	1	0	0	0	0	1	0	1	0	4	0	0	1	0	0	1	2.5	45	5	10	60	0	1	0	-2.5	-5
2251	1	0	0	0	0	0	1	0	0	0	1	1	1	0	0	0	0	0	1	0	0	0	0	0	1	0	0	1	0	0	0	4	0	0	1	0	0	1	2.5	20	5	15	40	0	0	0	-2.5	-5
2254	1	0	0	0	0	0	1	0	1	0	0	1	1	0	0	0	0	1	0	0	1	0	0	0	0	0	0	1	0	0	0	4	1	0	0	1	0	0	2.5	40	2	4	46	0	1	0	-2.5	-2
2263	1	0	0	0	1	0	1	1	0	1	0	1	1	0	0	0	0	0	1	0	0	1	0	0	0	0	0	1	0	0	0	4	0	0	1	0	0	1	2.5	10	1	70	81	0	0	1	-2.5	-1
2286	1	0	0	0	0	0	1	0	0	1	0	1	1	0	0	0	1	0	0	0	1	1	0	0	0	0	0	1	0	0	0	4	0	0	1	1	0	1	2.5	20	5	10	35	0	0	0	-2.5	-5
2295	1	0	0	0	0	0	1	0	0	0	1	1	1	1	1	0	0	0	1	0	1	1	0	0	0	0	0	0	0	0	0	4	0	1	0	0	0	0	2.5	65	2	20	87	1	1	0	-2.5	-2
2297	1	0	0	0	0	0	1	1	0	0	0	1	1	0	0	0	1	0	0	1	0	0	1	0	0	0	0	1	0	0	0	3	0	0	1	1	0	1	2.6	55	10	25	90	0	0	0	-2.6	-10
2301	1	0	0	0	0	0	1	0	1	0	0	1	1	0	1	0	0	0	0	1	0	0	0	0	0	0	0	1	0	0	0	2	0	0	0	0	0	0	2.5	25	12	11	48	0	1	0	-2.5	-12
2332	1	0	0	0	1	0	1	0	0	0	0	1	1	1	0	0	0	1	0	0	1	0	1	0	0	0	0	1	0	0	0	4	0	1	0	1	0	0	2.5	25	8	15	48	0	0	0	-2.5	-8
2344	1	0	0	0	1	0	1	1	0	0	0	1	1	0	0	0	0	0	0	0	0	0	1	0	0	0	0	1	0	1	0	3	0	0	1	0	0	1	2.5	10	8	15	33	0	0	1	-2.5	-8
2381	1	0	0	0	0	0	1	0	0	0	1	1	0	0	0	0	0	0	1	0	0	0	0	0	0	0	0	1	0	0	0	4	0	1	0	0	0	0	1.25	30	5	60	95	0	1	0	-1.25	-5
2390	1	0	0	0	0	0	1	0	0	0	1	1	1	0	0	0	0	0	1	0	0	0	0	0	0	0	0	1	0	0	0	4	0	0	1	0	0	1	2.5	15	10	40	65	0	0	0	-2.5	-10
2415	1	0	0	0	0	0	1	0	0	0	0	1	1	0	0	1	0	0	1	0	0	0	0	0	0	0	0	1	0	0	0	4	0	0	1	0	0	1	2.5	30	5	10	45	0	1	0	-2.5	-5
2434	1	0	0	0	0	0	1	1	0	0	0	1	1	0	0	0	1	0	0	0	0	0	1	0	0	0	0	1	0	0	0	4	0	0	0	1	0	0	2.5	50	8	20	78	0	0	0	-2.5	-8
2446	1	0	0	0	1	0	0	0	0	0	0	0	0	0	0	0	0	0	1	0	1	0	0	0	0	0	0	1	0	0	0	0	0	0	1	0	0	0	17	50	5	19	74	1	1	0	-17	-5
2452	1	0	0	0	0	0	1	0	0	0	0	0	0	0	0	0	1	0	0	0	0	0	0	0	0	0	0	1	0	0	0	4	0	0	1	1	0	0	0	6	10	11	27	0	1	0	0	-10
2513	1	0	0	0	1	0	0	0	0	0	1	1	0	0	0	0	0	0	0	0	0	0	0	0	0	0	0	1	0	0	0	3	1	0	0	0	0	0	0	20	10	12	42	0	1	0	0	-10
2521	1	0	0	0	1	0	1	1	0	0	1	0	0	0	0	0	0	0	1	0	1	0	0	0	1	0	0	1	0	1	0	4	0	0	1	0	0	1	2.5	20	10	25	55	0	1	0	-2.5	-10
2524	1	0	0	0	0	0	1	0	0	0	0	1	1	0	0	0	0	0	0	0	0	1	0	0	0	0	0	1	0	0	0	3	0	0	1	0	0	1	2.5	10	5	55	70	1	0	0	-2.5	-5
2536	1	0	0	0	0	0	1	0	1	1	0	1	1	0	0	0	0	0	1	0	0	0	0	0	1	0	0	1	0	0	0	4	0	1	0	0	0	0	2.5	30	4	12	46	0	0	0	-2.5	-4
2551	1	0	0	0	0	0	0	0	0	0	0	1	1	1	1	0	0	1	0	0	1	0	0	0	1	0	0	1	0	0	0	3	0	0	0	1	0	0	4.4	15	8	22	45	0	0	0	-4.4	-8
2570	1	0	0	0	1	0	1	0	0	0	0	1	1	0	0	0	0	0	0	0	0	1	0	0	0	0	0	1	0	0	0	4	0	0	1	0	0	1	2.5	45	10	45	100	1	1	0	-2.5	-10
2571	1	0	0	0	1	0	0	0	1	0	1	1	1	1	1	0	1	0	0	0	1	0	1	0	0	0	0	1	0	0	0	3	0	0	0	1	0	0	7.2	25	10	10	45	0	0	0	-7.2	-10
2583	1	0	0	0	0	0	1	0	1	0	1	1	1	0	0	0	0	1	0	0	0	1	0	0	0	0	0	1	0	0	0	3	0	0	0	1	0	0	0	5	3	13	21	0	0	1	0	-3
2587	1	0	0	0	0	0	0	0	0	0	1	1	1	0	0	0	0	0	1	0	1	0	0	0	0	1	0	0	0	0	0	4	0	0	0	0	0	0	6	50	4	8	62	1	1	0	-6	-4
2595	1	0	0	0	1	0	1	0	0	1	0	1	1	0	0	1	0	0	0	1	0	0	1	0	0	0	0	1	0	0	0	0	0	0	0	0	0	0	3.3	50	5	12	67	0	1	0	-3.3	-5
2601	1	0	0	0	0	0	0	0	1	0	0	1	1	0	1	0	0	0	0	0	0	0	0	0	1	0	0	1	0	0	0	3	0	0	0	0	0	0	10	38	3	14	55	0	0	1	-10	-3
2602	1	0	0	0	0	0	1	0	1	1	0	1	1	1	0	0	0	0	1	0	1	0	0	0	1	0	0	1	0	1	0	3	0	1	0	0	0	0	12.5	16	10	20	46	0	0	0	-12.5	-10
2608	1	0	0	0	0	0	0	0	0	0	0	1	1	0	1	0	0	0	0	0	0	0	0	0	0	0	1	1	0	0	0	1	0	0	0	0	0	0	6.6	75	10	20	105	1	0	0	-6.6	-10
2672	1	0	0	0	0	0	1	1	0	0	0	1	1	0	0	1	0	0	0	1	0	1	0	0	0	0	0	1	0	0	0	4	0	0	1	0	0	1	2.5	25	10	8	43	0	0	1	-2.5	-10
2677	1	0	0	0	1	0	1	1	0	0	0	1	1	0	0	0	0	0	0	0	1	0	0	0	0	0	0	1	0	0	0	4	0	0	1	0	0	0	2.5	30	10	10	50	0	1	0	-2.5	-10
2683	1	0	0	0	1	0	1	0	0	0	0	1	0	0	0	0	0	0	1	0	1	0	0	0	0	0	0	1	0	0	0	1	0	0	0	0	0	0	0	25	15	15	55	1	0	0	0	-15
2688	1	0	0	0	1	0	1	0	0	0	1	1	1	1	0	0	0	0	0	0	0	0	0	0	1	0	0	1	0	0	0	4	1	0	0	0	0	0	2.5	35	8	15	58	0	1	0	-2.5	-8
2737	1	0	0	0	0	0	1	1	0	0	1	1	0	0	0	0	0	0	1	0	0	0	0	0	0	0	0	0	0	0	0	4	0	0	1	0	0	1	2.5	70	10	27	107	0	0	0	-2.5	-10
2746	1	0	0	0	0	0	0	0	0	0	0	1	1	0	0	0	0	0	1	0	0	0	0	0	0	0	0	1	0	0	0	0	0	0	1	0	0	0	4.6	4	5	10	19	0	1	0	-4.6	-5
2768	1	0	0	0	1	0	0	0	1	0	0	1	0	0	0	1	0	0	1	0	1	1	0	0	0	0	0	1	0	0	0	4	0	0	1	0	0	0	2.5	15	9	20	44	0	0	1	-2.5	-9
2773	1	0	0	0	0	0	0	0	1	1	0	1	1	1	0	0	1	0	0	0	0	0	0	0	0	0	0	1	0	0	0	3	0	0	0	1	0	0	0	25	6	13	44	0	1	0	0	-6
2775	1	0	0	0	0	0	1	0	1	0	0	1	1	0	0	0	1	0	0	0	0	0	0	0	0	0	0	1	0	0	0	3	0	0	0	1	0	0	3.6	5	3	14	22	0	1	0	-3.6	-3
2970	1	0	0	0	1	0	1	0	0	0	0	1	1	0	0	0	0	0	0	0	0	0	0	0	0	0	0	0	0	0	0	3	0	0	0	0	0	0	5	40	4	11	55	0	1	0	-5	-4
3040	1	0	0	0	0	0	0	0	0	1	0	1	1	1	0	0	0	0	0	0	0	0	0	0	0	0	1	1	0	1	0	1	0	0	0	0	0	0	4	5	5	10	20	0	0	0	-4	-5
3049	1	0	0	0	0	0	1	0	1	0	1	1	1	1	0	0	0	1	1	0	0	0	0	0	0	0	0	1	0	0	0	3	0	1	0	1	0	0	2.5	6	7	10	23	0	0	0	-2.5	-7
4850	1	0	0	0	0	0	0	0	0	0	1	1	1	0	1	0	1	0	0	0	1	0	0	0	0	1	0	1	0	0	0	3	0	0	0	1	0	0	0	15	10	17	42	0	1	0	0	-10
4853	1	0	0	0	1	0	0	0	0	0	0	1	1	0	0	0	0	1	0	0	0	0	0	0	0	0	0	1	0	1	0	2	1	0	0	1	0	0	5	40	2	60	102	0	0	1	-5	-2
5027	1	0	0	0	0	0	1	0	0	0	0	1	1	0	1	0	0	1	0	0	0	0	1	0	0	1	0	1	0	0	0	3	0	0	1	1	0	1	2.5	20	5	15	40	1	1	0	-2.5	-5
5034	1	0	0	0	0	0	1	1	0	0	1	1	1	0	0	0	0	0	0	1	0	0	1	0	0	0	0	1	0	0	0	4	0	0	1	0	0	1	2.5	55	4	13	72	0	0	1	-2.5	-4
5119	1	0	0	0	0	1	0	1	0	0	1	1	1	0	0	0	1	0	0	0	0	0	0	0	0	0	0	1	0	0	0	3	0	0	0	1	0	0	0	40	2	10	52	0	1	0	0	-2
5120	1	0	0	0	0	1	0	0	0	1	0	1	1	0	0	0	0	0	0	0	0	0	1	0	0	0	0	1	0	0	0	1	0	0	0	0	0	0	0.05	40	15	20	75	0	0	0	-0.05	-15
5126	1	0	0	0	1	0	0	0	1	0	1	1	1	0	0	0	0	0	0	0	0	0	0	0	0	0	0	1	0	0	0	1	0	1	0	0	0	0	2.8	5	5	20	30	0	1	0	-2.8	-5
5128	1	0	0	0	1	1	0	0	0	0	1	1	1	1	0	0	0	1	0	0	1	0	0	0	0	0	0	1	0	0	0	3	1	0	0	1	0	0	3.8	41	8	22	71	0	1	0	-3.8	-8
5194	1	0	0	0	1	0	0	0	0	0	0	1	1	1	1	0	0	0	0	0	0	1	0	0	0	0	0	1	0	0	0	3	0	1	0	0	0	0	2.5	20	8	30	58	1	1	0	-2.5	-8
5205	1	0	0	0	0	0	0	0	1	1	0	1	1	0	1	0	0	0	0	0	0	0	0	0	0	0	0	1	0	0	0	1	0	0	0	0	0	0	4.8	45	10	25	80	0	1	0	-4.8	-10
5210	1	0	0	0	1	0	0	0	0	0	0	1	1	0	0	0	1	0	1	0	1	0	1	0	0	0	0	1	0	0	0	2	0	0	1	1	0	0	12.5	59	10	20	89	0	0	0	-12.5	-10
5233	1	0	0	0	0	0	0	0	0	1	0	1	1	0	1	0	0	0	0	0	0	0	0	0	0	0	0	1	0	0	0	3	1	0	0	0	0	0	6.8	65	5	20	90	0	0	1	-6.8	-5
5248	1	0	0	0	1	1	0	0	1	0	1	1	1	0	1	0	1	0	0	0	0	0	0	0	1	0	0	1	0	0	0	1	0	0	0	1	0	0	5	38	4	20	62	0	0	1	-5	-4
5258	1	0	0	0	0	0	0	0	1	0	1	1	1	0	0	0	1	0	0	0	1	0	1	0	0	1	0	1	0	0	0	2	0	0	0	1	0	0	6.3	60	5	20	85	0	1	0	-6.3	-5
5331	1	0	0	0	0	0	0	1	0	1	0	1	1	1	1	0	0	0	0	0	0	1	0	0	0	1	0	1	0	0	0	2	1	0	0	0	0	0	4.5	17	8	25	50	0	0	1	-4.5	-8
5343	1	0	0	0	0	0	0	0	1	0	0	1	1	1	1	0	0	0	0	0	1	0	1	0	0	0	0	1	0	1	0	3	0	0	0	0	0	0	4.5	50	1	5	56	0	0	0	-4.5	-1
5345	1	0	0	0	1	1	0	0	0	0	0	0	0	0	1	0	0	0	0	1	0	0	0	0	0	0	0	1	0	0	0	2	0	0	1	0	0	0	10	30	5	20	55	1	0	0	-10	-5
5370	1	0	0	0	0	0	0	0	0	0	0	1	1	1	1	0	1	0	0	0	1	0	1	0	0	0	0	1	0	0	0	2	0	0	0	1	0	0	20	23	14	22	59	0	0	1	-20	-14
5417	1	0	0	0	0	1	0	1	0	1	0	0	0	0	0	0	0	0	1	0	1	0	0	0	0	1	0	1	0	0	0	2	1	0	0	0	0	0	1.8	7	5	25	37	0	1	0	-1.8	-5
5426	1	0	0	0	0	0	0	0	0	0	1	1	1	1	1	0	0	0	0	0	1	0	1	0	0	0	0	0	0	0	0	4	0	0	0	0	0	0	5.5	10	10	15	35	0	1	0	-5.5	-10
5434	1	0	0	0	0	0	0	1	0	0	0	0	0	0	0	0	0	1	0	0	1	0	0	0	0	0	0	1	0	0	0	1	1	0	0	1	0	0	1.1	20	5	15	40	0	0	0	-1.1	-5
5457	1	0	0	0	0	0	0	0	0	0	0	0	0	0	0	1	0	0	0	0	0	1	0	0	0	0	0	1	0	0	0	1	0	0	1	0	0	0	0	20	20	35	75	1	0	0	0	-20
5480	1	0	0	0	0	0	0	0	0	0	1	1	0	0	1	0	1	0	0	0	0	0	0	0	0	1	0	0	0	0	0	0	0	0	0	1	0	0	5	45	5	18	68	0	1	0	-5	-5
5488	1	0	0	0	0	0	0	0	0	0	1	1	1	1	1	0	0	0	0	0	1	0	1	0	0	0	0	0	0	0	0	4	0	0	0	0	0	0	5.5	5	5	15	25	0	1	0	-5.5	-5
5522	1	0	0	0	0	0	1	0	0	1	0	1	1	0	1	0	0	0	0	0	0	0	0	0	0	0	0	1	0	0	0	2	0	0	1	0	0	1	0	45	10	20	75	1	1	0	0	-10
5531	1	0	0	0	1	0	0	0	1	0	0	1	1	0	1	0	0	0	0	0	1	0	1	0	0	0	0	1	0	0	0	1	0	0	1	0	0	0	0	50	5	35	90	0	0	1	0	-5
5556	1	0	0	0	0	0	0	0	0	0	0	1	1	1	0	0	1	0	0	0	0	1	0	0	0	1	0	1	0	0	0	3	0	1	0	1	0	0	4.5	20	10	20	50	0	0	1	-4.5	-10
5568	1	0	0	0	1	0	1	0	0	0	0	1	1	0	0	0	0	0	0	0	1	0	1	0	0	0	0	1	0	0	0	4	0	0	1	0	0	1	2.5	35	10	30	75	1	0	0	-2.5	-10
5601	1	0	0	0	1	0	0	0	0	0	0	1	1	0	1	0	1	0	0	0	0	0	1	0	0	0	0	1	0	0	0	1	0	0	0	1	0	0	0	60	3	25	88	0	0	0	0	-3
5603	1	0	0	0	1	0	1	0	0	0	0	1	0	0	0	1	0	0	0	0	0	1	0	0	0	0	0	1	0	0	0	3	0	0	0	0	0	0	0	23	4	20	47	0	1	0	0	-4
5607	1	0	0	0	0	0	0	0	0	1	0	0	1	0	0	1	0	0	0	0	1	1	0	0	0	1	0	0	0	0	0	2	0	0	0	0	0	0	4.5	10	10	5	25	0	1	0	-4.5	-10
5609	1	0	0	0	1	0	1	1	0	0	0	1	1	0	0	0	0	0	1	0	0	0	1	0	0	0	0	1	0	0	0	3	0	0	1	0	0	1	2.5	25	15	17	57	0	1	0	-2.5	-15
5612	1	0	0	0	0	0	0	1	0	0	0	1	1	0	0	0	1	0	0	0	0	1	0	0	0	0	0	1	0	0	0	2	1	0	0	1	0	0	2.5	50	17	40	107	0	0	1	-2.5	-17
5693	1	0	0	0	1	1	0	1	0	0	0	1	0	0	0	0	1	0	0	0	0	1	0	0	0	0	1	0	0	0	0	2	0	0	1	1	1	0	0	2	2	25	29	0	0	0	0	-2
5696	1	0	0	0	0	0	0	0	0	0	0	1	1	1	1	0	1	0	0	0	1	0	1	0	0	0	0	1	0	0	0	4	0	0	0	1	0	0	0	85	10	20	115	0	0	1	0	-10
5704	1	0	0	0	0	0	0	1	0	0	0	0	0	0	0	0	0	0	0	1	0	1	0	0	0	0	0	1	0	0	0	3	0	0	1	0	0	0	0	55	7	8	70	0	1	0	0	-7
5712	1	0	0	0	1	0	0	0	0	0	1	1	1	1	1	0	0	0	1	0	0	0	1	0	0	0	0	1	0	0	0	2	0	0	0	0	0	0	0	49	23	27	99	0	0	1	0	-23
5714	1	0	0	0	0	0	0	1	0	1	0	1	1	0	0	0	0	0	0	1	1	0	0	0	0	0	0	1	0	0	0	1	1	0	0	0	0	0	4.4	35	6	57	98	0	0	0	-4.4	-6
5738	1	0	0	0	0	0	0	0	0	0	0	1	0	0	0	0	1	0	0	0	0	0	0	0	0	0	0	1	0	0	0	3	0	0	0	1	0	0	4.5	20	10	30	60	0	1	0	-4.5	-10
5740	1	0	0	0	0	1	0	0	0	1	0	1	1	0	0	1	0	0	0	0	0	0	0	0	0	0	0	1	0	0	0	2	1	0	0	0	0	0	0	75	10	40	125	1	1	0	0	-10
5751	1	0	0	0	0	1	0	0	0	0	0	0	0	0	0	1	0	0	0	1	0	0	0	0	0	0	0	1	0	0	0	1	0	0	1	0	1	0	3.6	5	8	15	28	1	1	0	-3.6	-8
5822	1	0	0	0	1	0	0	1	0	0	0	1	1	0	1	0	0	0	1	0	1	0	0	0	0	0	0	1	0	0	0	2	1	0	0	0	0	0	3.2	8	5	15	28	0	0	0	-3.2	-5
5827	1	0	0	0	0	0	0	0	0	0	1	1	1	1	1	0	1	0	0	0	0	0	0	0	0	0	0	1	0	0	0	2	0	0	0	1	0	0	0	45	10	20	75	1	1	0	0	-10
5836	1	0	0	0	0	1	0	0	0	0	1	1	1	1	0	1	0	1	0	0	0	1	0	0	0	0	0	1	0	0	0	2	1	0	0	1	0	0	1.66	14	7	10	31	1	1	0	-1.66	-7
5854	1	0	0	0	0	0	0	0	0	0	0	1	1	0	0	1	0	0	0	0	1	0	0	0	1	1	0	1	0	0	0	3	0	0	0	0	0	0	6.6	55	15	15	85	0	0	1	-6.6	-15
5873	1	0	0	0	0	0	0	0	1	1	0	1	1	0	0	0	1	0	0	0	1	0	0	0	1	0	0	1	0	0	0	4	0	0	0	1	0	0	8	75	10	40	125	0	0	0	-8	-10
5880	1	0	0	0	0	0	0	1	0	0	1	1	0	0	0	0	0	0	1	0	0	1	0	0	0	0	0	1	0	0	0	4	0	0	1	0	0	0	0	70	10	30	110	0	0	0	0	-10
5885	1	0	0	0	0	0	0	0	0	0	1	1	1	1	1	0	1	0	0	0	1	1	0	0	0	0	0	0	0	0	0	2	0	0	0	1	0	0	4	30	20	15	65	0	1	0	-4	-20
5912	1	0	0	0	1	0	0	1	0	0	0	1	0	0	1	0	0	0	0	0	1	0	0	0	0	0	0	1	0	1	0	2	0	0	1	0	0	0	4.2	40	15	10	65	0	0	0	-4.2	-15
5928	1	0	0	0	1	0	0	0	1	0	0	0	1	0	0	0	0	0	1	0	0	0	0	0	0	0	0	1	0	0	0	4	1	0	0	0	0	0	3.4	30	5	33	68	0	1	0	-3.4	-5
5929	1	0	0	0	1	0	0	1	0	0	0	0	0	0	0	0	0	0	0	0	0	1	0	0	0	0	0	1	0	0	0	4	1	0	0	0	0	0	5.4	80	15	50	145	0	0	0	-5.4	-15
5933	1	0	0	0	0	0	0	0	0	0	0	1	1	0	0	0	1	0	0	0	0	0	0	0	0	0	1	1	0	0	0	3	0	0	1	1	0	0	0	30	10	20	60	1	0	0	0	-10
5968	1	0	0	0	0	0	1	0	1	0	1	1	1	0	0	0	1	0	0	0	1	0	0	0	1	0	0	0	0	0	0	4	0	0	0	1	0	0	0	45	1	49	95	0	0	0	0	-1
5970	1	0	0	0	0	0	1	0	0	0	0	1	1	0	1	0	0	0	0	0	1	1	0	0	0	0	1	1	0	0	0	4	0	0	1	0	0	1	2.5	80	10	40	130	0	1	0	-2.5	-10
5989	1	0	0	0	1	1	0	1	0	1	0	1	0	0	0	0	1	0	0	0	0	0	0	0	0	0	0	0	0	0	0	4	0	0	0	1	0	0	4	3	5	61	69	0	1	0	-4	-5
6026	1	0	0	0	1	0	1	0	0	0	0	1	1	0	1	0	1	0	1	0	1	0	1	0	0	0	0	1	0	0	0	3	0	0	0	1	0	0	0	25	20	20	65	1	0	0	0	-20
6036	1	0	0	0	0	0	0	1	0	0	0	1	0	0	0	1	0	0	1	0	1	0	0	0	0	0	0	1	0	0	0	4	0	1	0	0	0	0	2.2	20	25	22	67	0	1	0	-2.2	-25
6045	1	0	0	0	0	0	0	1	0	0	1	0	0	0	0	0	1	0	0	0	0	0	0	0	0	0	0	1	0	0	0	2	0	0	0	1	0	0	5	40	20	35	95	0	1	0	-5	-20
6047	1	0	0	0	1	1	0	0	1	1	0	1	1	0	1	0	1	0	0	0	0	0	0	0	0	0	0	1	0	0	0	3	0	0	1	1	1	0	1.8	15	3	25	43	0	0	0	-1.8	-3
6066	1	0	0	0	0	0	1	0	0	1	0	1	1	0	0	0	0	0	0	0	0	0	1	0	0	0	0	1	0	0	0	3	0	0	1	0	0	1	2.5	20	2	30	52	0	0	0	-2.5	-2
6069	1	0	0	0	0	0	1	1	0	0	0	1	1	0	0	0	0	0	0	0	0	0	0	0	1	0	0	1	0	0	0	3	1	0	0	0	0	0	2.5	10	10	35	55	0	1	0	-2.5	-10
6080	1	0	0	0	0	0	0	1	0	0	1	0	0	0	0	0	0	1	0	0	1	0	0	0	0	0	0	1	0	0	0	3	1	0	0	1	0	0	4.4	25	10	25	60	0	1	0	-4.4	-10
6083	1	0	0	0	1	0	0	0	1	0	1	1	1	0	1	0	0	1	1	0	0	0	1	0	0	0	0	1	0	0	0	3	0	0	0	1	0	0	4.5	40	10	17	67	0	1	0	-4.5	-10
6102	1	0	0	0	1	0	1	0	0	0	0	1	1	0	0	0	0	0	0	0	1	0	0	0	0	0	0	1	0	1	0	4	0	0	1	0	0	1	2.5	25	9	10	44	1	0	0	-2.5	-9
6113	1	0	0	0	1	1	0	0	1	0	0	1	1	0	1	0	0	1	0	0	0	0	0	0	0	0	0	1	0	1	0	2	0	0	0	1	0	0	4	35	5	30	70	0	0	0	-4	-5
6122	1	0	0	0	1	1	0	0	0	0	0	1	0	0	0	1	0	0	0	1	0	1	0	0	0	0	0	1	0	0	0	2	0	0	1	0	1	0	2.5	40	12	30	82	1	0	0	-2.5	-12
6124	1	0	0	0	1	0	1	1	0	1	0	1	1	0	0	0	1	0	1	0	0	1	0	0	0	0	0	1	0	0	0	4	0	0	1	1	0	1	2.25	20	4	35	59	0	0	1	-2.25	-4
6166	1	0	0	0	0	0	0	0	1	0	1	1	1	0	1	0	1	0	0	0	0	0	0	0	0	0	0	0	0	0	0	1	0	0	0	1	0	0	4.2	22	5	35	62	0	1	0	-4.2	-5
6176	1	0	0	0	0	0	0	0	0	0	0	1	1	0	1	0	0	0	0	0	0	0	0	0	1	0	0	1	0	1	0	1	0	0	0	0	0	0	4	40	5	20	65	0	0	0	-4	-5
6204	1	0	0	0	1	0	0	1	0	1	0	1	1	0	0	0	0	0	0	0	1	0	1	0	0	0	0	1	0	1	0	4	0	0	1	0	0	0	2.5	20	7	15	42	0	0	0	-2.5	-7
6206	1	0	0	0	0	1	0	0	0	0	1	1	1	1	1	0	1	0	0	0	1	0	0	0	0	1	0	1	0	0	0	2	0	0	0	1	0	0	9.35	20	13	40	73	0	0	1	-9.35	-13
6223	1	0	0	0	1	0	1	0	0	0	0	1	1	0	0	0	0	0	0	1	0	0	1	0	0	0	0	1	0	0	0	4	0	0	1	0	0	1	2.5	35	10	23	68	1	0	1	-2.5	-10
6226	1	0	0	0	0	0	1	0	0	0	0	1	1	0	0	0	0	0	1	0	0	0	0	0	0	0	0	1	0	0	0	4	0	0	1	0	0	1	1.9	15	10	18	43	0	1	0	-1.9	-10
6238	1	0	0	0	0	0	1	0	1	0	0	1	1	0	0	1	0	0	0	0	1	0	1	0	0	0	0	1	0	1	0	1	0	0	0	0	0	0	5.2	55	15	10	80	0	0	1	-5.2	-15
6239	1	0	0	0	0	0	0	0	1	0	0	1	1	1	0	0	1	0	0	0	1	0	0	0	0	0	0	1	0	0	0	0	0	1	0	1	0	0	8	80	15	35	130	0	0	0	-8	-15
6262	1	0	0	0	0	1	0	0	0	1	0	1	1	0	0	1	1	0	0	0	1	0	0	0	0	0	0	1	0	0	0	3	0	0	0	1	0	0	0	25	10	15	50	0	1	0	0	-10
6283	1	0	0	0	0	0	0	0	0	0	0	1	1	0	1	0	1	0	0	0	0	0	0	0	0	0	0	1	0	0	0	3	0	0	0	1	0	0	3.5	20	5	75	100	0	0	0	-3.5	-5
6287	1	0	0	0	0	0	0	0	0	0	1	1	1	0	0	0	1	0	0	0	0	0	0	0	0	0	1	1	0	0	0	2	0	0	0	1	0	0	2.2	30	10	25	65	0	0	0	-2.2	-10
6298	1	0	0	0	0	0	0	0	1	0	0	1	1	0	0	1	0	0	0	0	1	0	0	0	0	0	0	1	0	0	0	2	1	0	0	0	0	0	0	58	4	19	81	0	0	0	0	-4
6305	1	0	0	0	0	0	0	0	0	0	0	1	1	0	1	0	0	0	0	0	1	0	1	0	0	0	0	1	0	0	0	3	0	0	0	0	0	0	8.4	95	5	10	110	0	1	0	-8.4	-5
6323	1	0	0	0	0	1	0	0	1	0	1	1	1	0	0	1	0	1	1	0	1	0	0	0	0	0	0	1	0	0	0	3	0	0	1	1	1	0	4.8	25	5	25	55	0	1	0	-4.8	-5
6344	1	0	0	0	0	0	0	0	0	0	0	1	1	0	0	0	1	0	0	1	1	1	0	0	0	0	0	1	0	0	0	3	0	0	0	1	0	0	7	50	5	20	75	0	0	0	-7	-5
6354	1	0	0	0	0	1	0	0	1	1	0	1	1	0	0	1	1	0	0	0	0	0	0	0	0	0	0	1	0	0	0	4	0	0	0	1	0	0	0	47	4	17	68	0	1	0	0	-4
6356	1	0	0	0	1	1	0	0	0	0	0	0	0	0	0	0	0	0	0	0	0	0	0	0	0	1	0	0	0	0	0	4	0	0	0	0	0	0	4	5	3	2	10	0	1	0	-4	-3
6361	1	0	0	0	0	0	0	0	0	0	0	1	0	1	0	1	1	0	1	0	0	0	0	0	0	1	0	1	0	0	0	2	0	0	0	1	0	0	3.5	45	15	60	120	0	0	1	-3.5	-15
6370	1	0	0	0	1	0	1	0	0	0	0	1	0	0	0	0	1	0	0	0	0	1	0	0	0	0	0	1	0	0	0	3	1	0	0	1	0	0	4	25	25	9	59	0	1	0	-4	-25
6381	1	0	0	0	0	0	1	0	0	1	0	1	1	0	0	0	0	0	0	1	0	1	0	0	0	0	0	1	0	0	0	4	0	0	1	0	0	1	0	20	8	35	63	1	0	0	0	-8
6415	1	0	0	0	0	0	1	0	1	0	0	1	1	0	0	0	0	0	0	0	1	0	1	0	0	0	0	1	0	0	0	3	0	0	0	0	0	0	0	25	10	15	50	0	1	0	0	-10
6432	1	0	0	0	1	1	0	0	0	1	0	1	1	1	0	0	1	0	0	0	0	0	0	0	0	0	0	0	0	0	0	0	1	0	0	1	0	0	3.6	10	10	20	40	0	0	1	-3.6	-10
6442	1	0	0	0	1	0	0	0	0	0	0	1	1	0	0	0	0	0	0	0	0	0	0	0	0	0	0	1	0	0	0	1	0	0	0	0	0	0	10	30	5	13	48	0	1	0	-10	-5
6444	1	0	0	0	1	0	1	1	0	0	0	1	1	0	0	0	1	0	1	0	1	0	1	0	0	0	0	1	0	0	0	4	0	0	1	1	0	1	2.5	20	8	10	38	0	0	1	-2.5	-8
6478	1	0	0	0	0	0	1	0	0	0	0	1	1	1	0	0	0	0	0	0	1	0	1	0	0	0	0	1	0	1	0	4	1	0	0	0	0	0	2.5	50	12	15	77	0	1	0	-2.5	-12
6499	1	0	0	0	0	0	1	0	0	0	1	1	1	0	0	0	0	0	0	0	1	0	0	0	1	0	0	1	0	0	0	2	0	0	1	0	0	1	24.5	30	10	10	50	1	1	0	-24.5	-10
6502	1	0	0	0	0	0	1	0	0	0	1	1	1	0	0	0	1	0	0	1	0	0	0	0	0	0	0	1	0	0	0	4	0	0	1	1	0	1	2.5	12	5	10	27	0	1	0	-2.5	-5
6507	1	0	0	0	0	0	0	1	0	0	1	1	1	1	1	0	1	0	0	0	1	0	1	0	0	1	0	1	0	0	0	2	0	0	0	1	0	0	4.2	56	10	35	101	0	0	1	-4.2	-10
6529	1	0	0	0	0	0	0	0	0	1	0	1	1	0	0	0	0	0	0	0	1	0	0	0	0	0	0	1	0	0	0	1	1	0	0	0	0	0	6	30	10	15	55	0	0	0	-6	-10
6531	1	0	0	0	1	0	1	0	1	0	0	1	1	0	0	1	1	0	0	0	1	1	0	0	0	0	0	1	0	0	0	4	0	0	0	1	0	0	2.5	7	4	25	36	0	1	0	-2.5	-4
6536	1	0	0	0	1	1	0	0	0	0	1	1	1	0	1	0	0	0	0	0	1	0	1	0	0	0	0	1	0	0	0	3	0	0	1	0	0	0	2.5	60	10	23	93	1	1	0	-2.5	-10
6569	1	0	0	0	1	0	0	0	1	0	0	1	1	0	1	0	0	0	1	0	1	1	0	0	0	0	0	1	0	0	0	4	0	0	0	0	0	0	2.5	35	5	25	65	0	1	0	-2.5	-5
6609	1	0	0	0	0	0	0	0	0	0	1	1	1	0	1	0	0	1	0	0	1	0	0	0	0	1	0	1	0	0	0	4	0	1	0	1	0	0	2	45	15	3	63	0	1	0	-2	-15
6610	1	0	0	0	1	1	0	0	0	0	1	1	1	0	0	0	1	0	0	0	0	0	0	0	1	0	1	1	0	0	0	1	0	0	0	1	0	0	0	40	3	45	88	1	1	0	0	-3
6616	1	0	0	0	1	1	0	1	0	0	0	1	1	0	1	0	0	0	0	0	1	0	1	0	0	0	0	1	0	0	0	3	0	0	1	0	0	0	6	30	10	30	70	0	1	0	-6	-10
6639	1	0	0	0	0	0	0	0	0	0	1	1	1	0	0	1	0	0	1	0	0	0	1	0	0	0	0	1	0	0	0	3	0	0	0	0	0	0	6	40	15	13	68	0	1	0	-6	-15
6648	1	0	0	0	1	0	0	0	0	0	0	1	1	0	0	1	1	0	1	0	0	1	0	0	0	0	0	1	0	0	0	2	0	0	0	1	0	0	0	23	9	12	44	0	0	1	0	-9
6688	1	0	0	0	1	0	0	0	0	0	0	0	1	0	0	0	1	0	1	0	1	0	0	0	1	0	0	1	0	0	0	4	0	0	1	1	0	0	0	105	10	20	135	0	0	0	0	-10
6703	1	0	0	0	0	0	0	0	0	0	0	0	1	0	0	0	0	0	0	1	0	1	0	0	0	0	0	1	0	0	0	4	0	0	1	0	0	0	2.5	11	3	15	29	1	0	0	-2.5	-3
6740	1	0	0	0	1	0	0	1	0	0	0	1	0	0	0	0	0	0	0	0	0	0	0	0	0	0	0	1	0	0	0	2	0	0	0	0	0	0	5	60	5	25	90	0	1	0	-5	-5
6771	1	0	0	0	1	0	0	1	0	0	0	1	0	0	0	1	0	0	1	0	1	0	0	0	1	0	0	1	0	0	0	3	0	0	1	0	0	0	0	35	8	32	75	0	0	1	0	-8
6808	1	0	0	0	1	0	0	0	0	1	0	1	0	0	0	0	1	0	0	0	0	0	0	0	0	0	0	1	0	0	0	2	0	0	0	1	0	0	6	25	10	20	55	0	0	0	-6	-10
6818	1	0	0	0	1	0	0	0	1	0	1	1	1	0	1	0	0	0	0	0	0	0	0	0	0	0	0	1	0	0	0	3	0	0	1	0	0	0	6	25	10	75	110	0	1	0	-6	-10
6823	1	0	0	0	0	0	1	0	0	0	0	1	1	0	0	0	1	0	0	0	1	0	0	0	1	0	0	1	0	0	0	0	0	0	1	1	0	1	25.8	45	10	11	66	0	1	0	-25.8	-10
6840	1	0	0	0	1	0	0	0	0	0	0	1	1	0	0	0	0	0	1	0	1	0	0	0	0	0	0	1	0	0	0	1	0	0	1	0	0	0	4.5	60	10	7	77	0	1	0	-4.5	-10
6844	1	0	0	0	1	0	0	1	0	0	0	1	1	0	0	0	0	0	0	0	0	0	1	0	0	0	0	1	0	0	0	2	1	0	0	0	0	0	0	35	15	20	70	0	1	0	0	-15
6847	1	0	0	0	1	0	0	0	0	0	1	1	1	1	1	0	1	0	0	0	1	0	0	0	0	0	0	0	0	0	0	2	0	0	0	1	0	0	4.2	15	5	20	40	0	1	0	-4.2	-5
6885	1	0	0	0	1	0	1	1	0	1	0	1	1	0	0	0	0	0	1	0	1	0	1	0	0	0	0	1	0	0	0	4	0	0	1	0	0	1	2.5	60	10	60	130	0	0	0	-2.5	-10
6921	1	0	0	0	1	0	0	1	0	0	0	1	1	0	0	1	0	0	0	0	0	0	0	0	0	1	0	1	0	0	0	0	1	0	0	0	0	0	0	45	10	30	85	0	1	0	0	-10
6937	1	0	0	0	1	0	0	1	0	0	0	1	1	1	1	0	1	0	1	0	1	0	0	0	0	0	1	1	0	0	0	3	0	0	0	1	0	0	8.6	30	5	30	65	0	1	0	-8.6	-5
6973	1	0	0	0	1	0	0	0	0	1	0	1	1	0	1	0	1	0	0	1	1	0	0	0	0	1	0	1	0	0	0	3	0	0	1	1	0	0	5.6	25	10	45	80	0	1	0	-5.6	-10
6998	1	0	0	0	0	1	0	0	0	0	0	1	1	0	1	0	0	0	0	0	1	0	0	0	0	0	0	1	0	0	0	2	0	0	0	0	0	0	0	45	10	15	70	0	0	0	0	-10
7017	1	0	0	0	0	1	0	0	0	1	0	1	0	0	0	0	1	0	0	0	0	0	0	0	0	0	1	1	0	0	0	2	0	0	0	1	0	0	4	30	10	35	75	0	0	1	-4	-10
7032	1	0	0	0	1	0	0	0	0	0	0	0	0	0	1	0	0	1	0	1	0	0	0	0	0	0	0	1	0	0	0	2	0	0	1	1	0	0	4.6	10	15	15	40	1	1	0	-4.6	-15
7034	1	0	0	0	1	1	0	1	0	1	0	0	0	0	0	1	1	0	0	0	0	1	0	0	0	0	0	1	1	0	0	0	0	0	1	1	1	0	6.6	55	10	28	93	0	0	1	-6.6	-10
7043	1	0	0	0	1	1	0	1	0	0	0	1	1	0	1	0	0	0	0	1	1	0	0	0	0	0	0	1	0	0	0	2	0	0	1	0	0	0	2.5	5	5	11	21	0	1	0	-2.5	-5
7051	1	0	0	0	1	0	1	0	0	1	0	1	1	0	0	0	0	0	0	0	0	0	0	0	0	0	0	1	0	0	0	4	0	0	1	0	0	1	2.5	20	8	30	58	0	1	0	-2.5	-8
7053	1	0	0	0	0	0	1	0	0	0	0	1	1	0	0	0	0	0	0	0	1	0	1	0	0	0	0	1	0	0	0	3	0	0	0	0	0	0	2.5	60	10	18	88	0	1	0	-2.5	-10
7062	1	0	0	0	1	1	0	0	0	1	0	1	1	0	0	1	0	1	0	0	1	1	0	0	0	0	0	1	0	0	0	1	0	0	1	1	1	0	3.8	20	16	30	66	0	1	0	-3.8	-16
7067	1	0	0	0	1	1	0	1	0	1	0	1	1	0	1	0	1	0	0	0	1	0	0	0	0	0	1	1	0	0	0	0	0	0	0	1	0	0	8	28	2	21	51	0	1	0	-8	-2
7069	1	0	0	0	0	0	0	0	0	0	0	1	1	0	1	0	0	0	0	0	0	0	1	0	0	0	0	1	0	0	0	4	0	1	0	0	0	0	5	40	20	25	85	0	0	0	-5	-20
7097	1	0	0	0	1	0	0	0	0	0	0	1	1	0	0	0	1	0	0	0	0	0	0	0	0	0	0	1	0	0	0	2	1	0	0	1	0	0	0	20	5	25	50	0	1	0	0	-5
7112	1	0	0	0	1	0	0	1	0	0	1	1	1	0	1	0	0	0	0	1	1	0	0	0	1	0	0	1	0	0	0	4	0	0	1	0	0	0	8.8	45	3	10	58	0	1	0	-8.8	-3
7114	1	0	0	0	0	0	0	1	0	0	0	1	1	0	1	0	0	0	0	0	1	0	1	0	0	0	0	1	0	0	0	1	0	0	0	0	0	0	11.6	105	25	25	155	0	0	1	-11.6	-25
7115	1	0	0	0	1	0	0	0	0	1	0	1	1	0	1	0	0	1	0	0	0	0	1	0	0	0	0	1	0	0	0	1	0	1	0	1	0	0	5.95	23	4	21	48	0	1	0	-5.95	-4
7149	1	0	0	0	1	0	0	0	1	1	0	1	1	0	1	0	0	0	1	0	1	0	0	0	0	0	0	1	0	0	0	1	0	0	1	0	0	0	3.6	17	5	23	45	0	1	0	-3.6	-5
7158	1	0	0	0	1	0	0	0	0	0	0	1	1	1	0	1	0	1	0	0	1	0	1	0	0	0	0	1	0	1	0	4	0	1	0	1	0	0	2.5	30	5	10	45	1	0	0	-2.5	-5
7161	1	0	0	0	0	0	0	0	0	0	0	1	1	0	1	0	1	0	0	0	0	0	0	0	0	0	1	1	0	0	0	2	0	0	0	1	0	0	7	40	5	25	70	0	0	1	-7	-5
7171	1	0	0	0	0	0	0	0	0	0	0	1	1	0	0	0	1	0	0	0	0	1	0	0	0	0	0	1	0	0	0	3	0	0	1	1	0	0	2.5	25	10	25	60	1	0	0	-2.5	-10
7188	1	0	0	0	1	0	0	0	1	0	0	1	1	1	0	0	0	1	0	0	1	0	0	0	0	0	0	1	0	1	0	4	1	0	0	1	0	0	2.5	15	20	15	50	0	1	0	-2.5	-20
7191	1	0	0	0	0	0	0	0	1	0	1	1	1	1	0	0	0	1	0	0	1	0	1	0	0	0	1	1	0	0	0	4	0	0	0	1	0	0	0	18	4	11	33	0	0	1	0	-4
7204	1	0	0	0	0	1	0	1	0	0	0	1	1	0	0	0	0	1	1	0	0	0	0	0	0	0	0	1	0	0	0	2	1	0	0	1	0	0	2.2	1	1	20	22	0	0	0	-2.2	-1
7210	1	0	0	0	1	0	0	0	0	1	0	1	1	0	1	0	0	0	1	0	1	1	0	0	0	0	0	1	0	0	0	3	0	0	1	0	0	0	0	10	5	40	55	1	0	0	0	-5
7217	1	0	0	0	1	0	0	0	0	1	0	1	1	0	0	0	1	0	0	0	0	0	0	0	0	0	0	1	0	0	1	3	0	0	0	1	0	0	10.4	35	1	30	66	0	0	1	-10.4	-1
7266	1	0	0	0	1	0	0	0	0	0	0	1	1	1	0	0	1	0	0	0	1	0	0	0	0	0	0	1	0	0	0	3	1	0	0	1	0	0	3.4	50	4	14	68	0	1	0	-3.4	-4
7282	1	0	0	0	1	0	1	1	0	0	0	1	1	0	0	0	0	0	0	0	1	0	1	0	0	0	0	1	0	0	0	4	0	0	1	0	0	1	2.5	50	5	15	70	0	1	0	-2.5	-5
7293	1	0	0	0	1	1	0	0	0	0	0	1	1	0	0	1	1	0	0	0	0	0	1	0	0	0	0	1	0	1	0	2	1	0	0	1	0	0	0	15	5	10	30	1	0	1	0	-5
7321	1	0	0	0	1	1	0	0	0	0	1	0	0	0	0	0	0	0	1	0	0	0	0	0	0	0	0	1	0	0	0	3	0	0	0	0	0	0	3.6	15	15	13	43	0	1	0	-3.6	-15
7329	1	0	0	0	1	1	0	0	0	0	0	0	0	0	0	1	0	0	1	0	1	0	0	0	0	0	0	1	0	0	0	1	0	1	0	0	0	0	4	35	3	23	61	0	0	1	-4	-3
7332	1	0	0	0	1	0	0	1	0	0	0	1	1	1	1	0	0	0	0	0	1	0	0	0	0	0	0	1	0	0	0	3	1	0	0	0	0	0	0	20	5	23	48	0	1	0	0	-5
7334	1	0	0	0	1	0	0	0	0	0	0	1	1	0	1	0	0	0	0	0	0	0	0	0	0	0	0	1	0	0	0	1	0	0	0	0	0	0	0	75	6	25	106	0	1	0	0	-6
7353	1	0	0	0	1	0	0	1	0	1	0	1	1	0	1	0	0	0	1	0	1	0	0	0	0	0	0	1	0	0	0	2	1	0	0	0	0	0	6	55	4	6	65	0	1	0	-6	-4
7354	1	0	0	0	1	0	0	1	0	0	0	1	1	0	0	0	0	0	0	0	0	0	1	0	0	0	0	1	0	0	0	1	1	0	0	0	0	0	2.5	55	15	15	85	0	0	0	-2.5	-15
7433	1	0	0	0	1	1	0	0	0	0	1	1	0	0	0	0	1	0	0	0	0	0	0	0	0	0	0	1	0	0	0	1	0	0	0	1	0	0	3.8	4	5	27	36	0	1	0	-3.8	-5
7453	1	0	0	0	1	0	0	0	0	1	0	1	1	1	0	0	0	0	0	1	1	0	0	0	0	0	0	1	0	0	0	4	1	0	0	0	0	0	4	30	10	15	55	0	1	0	-4	-10
7495	1	0	0	0	1	0	1	0	0	0	0	1	1	0	0	0	0	0	1	0	1	1	0	0	0	0	0	1	0	0	0	4	0	0	1	0	0	1	2.5	20	10	30	60	1	0	0	-2.5	-10
7512	1	0	0	0	1	0	0	0	0	1	0	1	1	0	1	0	0	0	0	0	0	0	0	0	0	0	0	1	0	0	0	3	0	0	0	0	0	0	5	40	10	70	120	0	1	0	-5	-10
7519	1	0	0	0	1	1	0	1	0	0	0	1	1	0	1	0	0	0	1	0	1	0	0	0	0	0	0	1	0	0	0	4	0	0	1	0	0	0	2.5	15	5	30	50	0	1	0	-2.5	-5
7523	1	0	0	0	1	0	0	1	0	0	0	1	0	0	0	0	1	0	1	0	0	0	0	0	0	0	0	1	0	0	0	2	0	0	1	1	0	0	2.5	4	8	20	32	0	1	0	-2.5	-8
7524	1	0	0	0	1	0	0	0	1	1	0	1	1	0	1	0	1	0	0	0	0	0	0	0	0	0	0	1	0	0	0	3	1	0	0	1	0	0	4.4	22	2	9	33	0	1	0	-4.4	-2
7525	1	0	0	0	1	0	0	0	1	0	1	1	1	0	0	0	1	0	0	0	0	0	0	0	1	0	0	1	0	0	0	2	0	0	0	1	0	0	0	35	10	25	70	0	0	1	0	-10
7530	1	0	0	0	1	0	0	1	0	0	0	1	1	1	0	0	1	0	0	0	1	0	1	0	0	0	0	1	0	0	0	1	0	0	0	1	0	0	0	50	15	15	80	0	0	0	0	-15
7553	1	0	0	0	1	0	0	0	0	0	0	1	1	1	1	0	0	0	1	0	0	1	0	0	0	0	0	1	0	0	0	1	1	0	0	0	0	0	4.8	15	20	25	60	1	0	0	-4.8	-20
7554	1	0	0	0	1	0	0	0	0	0	0	1	1	1	1	0	0	0	0	0	0	0	1	0	0	0	0	1	0	0	0	3	0	0	0	0	0	0	2.5	90	15	35	140	1	0	0	-2.5	-15
7559	1	0	0	0	0	1	0	0	0	0	0	1	1	1	0	1	0	0	1	0	1	0	0	0	0	0	0	1	0	0	0	2	0	1	0	0	0	0	4.4	25	10	35	70	1	0	0	-4.4	-10
7581	1	0	0	0	1	1	0	1	0	0	0	1	1	1	0	1	0	0	1	0	1	0	1	0	0	0	0	1	0	0	0	3	1	0	0	0	0	0	6	45	12	17	74	0	0	0	-6	-12
7593	1	0	0	0	1	0	0	0	0	0	0	1	1	0	0	0	0	0	0	0	0	0	1	0	0	0	0	1	0	0	0	1	0	0	0	0	0	0	0	35	15	45	95	1	1	0	0	-15
7602	1	0	0	0	1	1	0	0	0	1	0	1	1	0	1	0	1	0	0	0	1	0	0	0	0	0	0	0	0	0	0	3	1	0	0	1	0	0	4.4	30	10	15	55	0	1	0	-4.4	-10
7607	1	0	0	0	1	0	0	0	0	0	0	0	1	0	0	1	0	0	1	0	0	0	0	0	0	0	0	1	0	0	0	0	0	0	1	0	0	0	2.5	5	15	45	65	0	1	0	-2.5	-15
7624	1	0	0	0	1	0	0	0	0	0	0	1	1	0	1	0	1	0	0	0	0	0	0	0	0	1	0	1	0	0	0	2	0	0	0	1	0	0	6.5	50	10	40	100	0	0	0	-6.5	-10
7629	1	0	0	0	1	1	0	0	0	0	0	1	1	1	1	0	1	0	0	0	0	0	1	0	0	0	0	1	0	0	0	2	0	0	1	1	1	0	4.9	60	10	18	88	0	0	0	-4.9	-10
7648	1	0	0	0	1	0	0	0	0	1	0	1	1	0	0	0	0	0	0	0	1	0	1	0	0	0	0	1	0	0	0	2	0	0	1	0	0	0	4.5	80	10	25	115	0	1	0	-4.5	-10
7668	1	0	0	0	1	1	0	0	0	0	0	1	1	0	0	1	0	0	1	0	1	0	0	0	0	0	0	1	0	0	0	3	0	0	1	0	0	0	3	30	5	45	80	0	0	0	-3	-5
7671	1	0	0	0	1	0	0	0	0	0	0	1	1	0	1	0	1	0	1	0	0	0	1	0	0	0	0	1	0	0	0	1	0	0	1	1	0	0	5	45	3	15	63	1	1	0	-5	-3
7684	1	0	0	0	1	0	0	0	1	0	0	1	1	0	1	0	0	0	0	0	1	0	0	0	0	0	0	1	0	0	0	2	0	0	0	0	0	0	4.6	25	10	20	55	0	1	0	-4.6	-10
7685	1	0	0	0	1	0	0	1	0	1	0	1	1	0	0	0	0	0	1	0	1	0	1	0	0	0	0	1	0	0	0	2	0	0	1	0	0	0	0	65	20	25	110	0	0	0	0	-20
7687	1	0	0	0	1	0	0	1	0	0	1	0	1	0	0	0	0	0	0	0	1	0	0	0	0	0	0	1	0	0	0	2	0	0	0	0	0	0	4.4	30	5	30	65	0	0	0	-4.4	-5
7748	1	0	0	0	1	0	0	0	0	0	1	0	0	0	0	0	0	1	0	0	0	0	0	0	0	0	1	1	0	0	0	0	0	0	0	1	0	0	0	9	1	18	28	1	1	0	0	-1
7807	1	0	0	0	1	1	0	0	0	0	1	1	1	1	0	0	1	0	0	0	0	0	0	0	0	1	0	0	0	0	0	2	0	0	0	1	0	0	10	15	2	15	32	0	1	0	-10	-2
7817	1	0	0	0	1	0	1	1	0	0	0	1	0	0	0	0	0	0	0	0	0	0	0	0	0	0	0	1	0	0	0	3	1	0	0	0	0	0	0	15	10	25	50	0	1	0	0	-10
7846	1	0	0	0	1	0	1	0	0	0	0	1	1	0	0	0	0	0	1	0	1	0	1	0	0	0	0	1	0	0	0	3	0	0	1	0	0	1	2.5	35	15	20	70	1	0	0	-2.5	-15
7886	1	0	0	0	1	1	0	1	0	0	0	1	1	0	0	0	0	0	0	0	0	0	0	0	0	0	0	1	0	0	0	1	0	0	1	0	1	0	2.9	5	4	12	21	0	0	1	-2.9	-4
7891	1	0	0	0	1	1	0	0	1	0	0	1	1	0	0	1	1	0	0	0	0	0	0	0	0	0	0	1	0	0	0	2	1	0	0	1	0	0	4.4	45	5	30	80	0	0	0	-4.4	-5
7905	1	0	0	0	1	0	1	1	0	0	0	1	1	0	0	0	0	0	0	0	1	0	0	0	1	0	0	1	0	0	0	4	0	0	1	0	0	1	2.5	45	5	25	75	0	0	0	-2.5	-5
7945	1	0	0	0	1	1	0	0	0	1	0	0	0	0	0	0	0	1	0	0	0	0	0	0	0	0	0	1	0	0	0	2	0	0	0	1	0	0	3.6	20	5	30	55	0	1	0	-3.6	-5
7949	1	0	0	0	1	0	0	0	0	0	0	1	1	0	0	0	0	0	0	0	1	0	0	0	0	0	0	1	0	0	0	1	0	0	0	0	0	0	17.3	90	10	15	115	0	0	0	-17.3	-10
7954	1	0	0	0	1	0	0	0	1	0	0	1	1	0	0	0	1	0	1	0	0	0	0	0	1	0	1	1	0	0	0	3	0	0	0	1	0	0	4.4	25	5	65	95	0	0	0	-4.4	-5
8506	1	0	0	0	0	1	0	0	0	0	0	1	0	0	0	1	1	0	0	0	0	0	0	0	0	0	1	1	0	0	0	2	0	0	0	1	0	0	3.4	20	5	12	37	0	0	1	-3.4	-5
8777	1	0	0	0	0	0	0	0	0	1	0	0	1	1	0	0	1	0	0	0	1	0	0	0	0	1	0	1	0	0	1	3	0	0	0	1	0	0	4.12	12	12	12	36	0	0	1	-4.12	-12
8939	1	0	0	0	1	0	0	1	0	0	0	1	1	1	1	0	0	0	0	0	0	0	0	0	0	0	0	1	0	0	0	2	0	0	1	0	0	0	2.7	75	15	22	112	0	0	1	-2.7	-15
8945	1	0	0	0	1	0	0	0	1	0	0	1	1	0	1	0	1	0	0	0	1	1	0	0	0	1	0	1	0	0	0	3	0	0	0	1	0	0	3.6	15	5	30	50	0	0	0	-3.6	-5
8969	1	0	0	0	0	0	0	1	0	0	1	0	1	0	1	0	0	1	0	0	0	0	0	0	1	0	0	1	1	0	0	3	1	0	0	1	0	0	3.03	40	15	40	95	0	1	0	-3.03	-15
8974	1	0	0	0	0	0	0	0	1	1	0	1	1	0	1	0	1	0	0	0	1	0	0	0	0	0	0	1	0	0	0	2	0	0	0	1	0	0	0	30	2	11	43	0	1	0	0	-2
9011	1	0	0	0	1	1	0	1	0	0	0	1	1	0	0	1	0	0	0	0	1	0	0	0	0	0	0	1	0	0	0	1	0	0	1	0	0	0	4.8	40	9	15	64	0	1	0	-4.8	-9
9018	1	0	0	0	0	0	0	0	1	0	1	1	1	0	1	0	1	0	0	0	0	0	0	0	0	1	0	1	0	0	0	0	0	0	0	1	0	0	3.4	17	3	18	38	0	1	0	-3.4	-3
9029	1	0	0	0	1	0	0	1	0	0	0	1	1	1	0	0	1	0	0	0	1	1	0	0	0	0	1	1	0	0	0	0	1	0	0	1	0	0	7.85	10	15	30	55	0	1	0	-7.85	-15
9031	1	0	0	0	1	0	0	0	0	0	1	1	1	1	1	0	0	0	0	0	1	0	0	0	1	0	0	1	1	0	0	2	0	0	0	0	0	0	0	30	10	70	110	1	1	0	0	-10
9046	1	0	0	0	1	1	0	0	0	0	0	1	0	0	1	0	0	0	0	0	0	0	0	0	0	0	0	1	0	0	0	3	0	0	0	0	0	0	4.4	1	25	55	81	1	0	1	-4.4	-25
9077	1	0	0	0	0	0	0	0	1	0	0	1	1	0	1	0	1	0	0	0	1	1	0	0	0	0	0	1	0	0	0	4	0	0	0	1	0	0	3.4	15	3	43	61	0	1	0	-3.4	-3
9084	1	0	0	0	1	1	0	0	0	1	0	1	1	0	0	1	0	0	0	0	1	0	0	0	1	0	0	1	1	0	0	2	0	0	1	0	1	0	3.3	60	6	35	101	1	1	0	-3.3	-6
9103	1	0	0	0	1	0	0	0	1	0	0	1	1	1	1	0	1	0	0	0	1	0	0	0	0	0	0	1	0	0	0	3	0	0	0	1	0	0	6.5	45	10	30	85	0	1	0	-6.5	-10
9121	1	0	0	0	1	0	0	0	0	0	0	1	1	0	0	0	0	0	1	0	1	0	1	0	0	0	0	1	0	0	0	1	0	0	0	0	0	0	6.7	30	10	15	55	1	0	1	-6.7	-10
9134	1	0	0	0	1	0	0	0	0	1	0	1	1	0	1	0	0	0	1	0	1	1	0	0	0	0	0	1	0	0	0	3	0	0	1	0	0	0	0	15	5	40	60	0	0	0	0	-5
9138	1	0	0	0	0	0	0	0	0	0	1	1	1	1	1	0	0	0	1	0	0	0	1	0	0	0	0	1	0	0	0	3	0	0	0	0	0	0	4.4	50	18	25	93	0	1	0	-4.4	-18
9156	1	0	0	0	1	0	0	1	0	0	0	1	1	0	1	0	1	0	0	0	0	1	0	0	0	0	1	1	0	0	0	1	0	0	0	1	0	0	0.11	30	5	25	60	0	1	0	-0.11	-5
9163	1	0	0	0	1	0	0	0	1	1	0	1	1	0	1	0	1	0	0	0	0	0	0	0	0	0	1	1	0	0	0	2	1	0	0	1	0	0	5.8	35	2	25	62	0	1	0	-5.8	-2
9172	1	0	0	0	1	1	0	0	0	1	0	1	1	0	0	1	0	1	0	0	1	0	1	0	0	0	0	1	0	0	0	2	1	0	0	1	0	0	5.4	60	10	20	90	1	0	0	-5.4	-10
9178	1	0	0	0	1	1	0	1	0	0	0	1	1	1	1	0	0	0	0	0	0	0	0	0	0	1	0	1	0	0	1	1	0	0	0	0	0	0	0.1	10	10	20	40	0	0	1	-0.1	-10
9186	1	0	0	0	1	1	0	1	0	0	0	1	1	1	0	1	0	0	1	0	1	0	1	0	0	0	0	1	0	0	0	3	1	0	0	0	0	0	6	40	13	16	69	0	0	0	-6	-13
9202	1	0	0	0	1	1	0	0	0	1	0	0	0	0	0	0	1	0	0	0	1	1	0	0	0	0	0	1	0	0	0	2	0	0	1	1	1	0	0	30	20	40	90	1	1	0	0	-20
9206	1	0	0	0	0	1	0	1	0	0	0	1	0	0	1	0	0	0	0	0	1	0	0	0	0	0	0	1	1	0	0	3	0	0	1	0	1	0	0	30	3	20	53	0	1	0	0	-3
9209	1	0	0	0	1	1	0	0	0	1	0	1	1	0	0	1	1	0	1	0	1	0	0	0	0	0	1	1	0	0	0	2	1	0	0	1	0	0	0	30	5	15	50	0	0	0	0	-5
9212	1	0	0	0	1	0	0	0	0	1	0	1	1	0	0	0	1	0	0	0	0	0	0	0	0	0	0	0	0	0	1	0	0	0	0	1	0	0	0.1	25	10	20	55	0	0	1	-0.1	-10
9214	1	0	0	0	1	1	0	1	0	0	0	1	1	0	0	1	1	0	0	0	1	0	0	0	0	0	1	1	0	0	0	2	0	0	0	1	0	0	4.2	30	8	22	60	0	0	1	-4.2	-8
9215	1	0	0	0	1	0	0	1	0	0	0	0	1	0	0	1	1	0	0	0	1	0	0	0	0	1	0	1	0	0	1	0	1	0	0	1	0	0	0.25	25	25	50	100	0	1	0	-0.25	-25
9219	1	0	0	0	1	0	0	1	0	1	0	1	0	0	0	0	1	0	0	0	0	1	0	0	0	0	0	1	0	0	0	3	0	1	0	1	0	0	0	10	4	15	29	0	0	1	0	-4
9220	1	0	0	0	1	0	0	0	0	0	1	1	1	0	1	0	0	0	0	0	1	0	0	0	0	0	0	1	0	0	0	3	0	0	1	0	0	0	5.55	70	5	30	105	0	1	0	-5.55	-5
9227	1	0	0	0	1	0	0	0	1	0	1	1	1	0	0	0	1	0	0	0	0	0	0	0	1	0	0	1	0	0	0	2	0	0	0	1	0	0	0	35	10	20	65	0	1	0	0	-10
9229	1	0	0	0	0	0	0	0	1	1	0	1	1	1	0	0	1	0	0	0	0	0	0	0	0	0	0	1	0	0	0	0	0	0	0	1	0	0	9	40	3	9	52	0	0	1	-9	-3
9237	1	0	0	0	1	0	0	0	1	1	0	1	1	1	1	0	0	0	0	0	1	0	0	0	0	0	0	1	0	0	0	3	1	0	0	0	0	0	8	50	10	30	90	0	1	0	-8	-10
9245	1	0	0	0	1	1	0	0	0	1	0	1	1	0	0	1	1	0	1	0	1	0	0	0	0	1	0	1	0	0	0	1	0	0	0	1	0	0	0	35	20	10	65	0	0	0	0	-20
9257	1	0	0	0	1	0	0	0	0	0	0	0	0	0	0	1	1	0	1	0	1	1	0	0	0	0	0	1	0	0	0	3	0	0	0	1	0	0	2.6	8	6	23	37	1	1	0	-2.6	-6
9267	1	0	0	0	1	0	0	1	0	1	0	1	1	0	1	0	0	0	1	0	0	0	0	0	0	0	0	1	0	0	0	2	1	0	0	0	0	0	3.4	10	7	25	42	0	1	0	-3.4	-7
9281	1	0	0	0	1	0	0	1	0	1	0	1	1	0	0	0	1	0	0	0	0	0	0	0	0	0	0	1	0	0	0	0	0	0	0	1	0	0	5	60	3	53	116	0	0	1	-5	-3
9286	1	0	0	0	1	1	0	0	0	1	0	1	1	0	0	1	1	0	0	0	0	0	0	0	0	0	0	1	0	0	0	1	0	0	0	1	0	0	5	25	5	20	50	1	1	0	-5	-5
9301	1	0	0	0	1	1	0	0	0	0	0	1	1	0	0	1	1	0	0	0	0	0	0	0	1	0	0	1	0	0	0	2	0	0	1	1	1	0	5	40	8	20	68	1	0	0	-5	-8
9306	1	0	0	0	0	0	0	0	0	1	0	1	1	0	1	0	1	0	0	0	0	1	0	0	0	0	0	1	0	0	0	1	0	0	0	1	0	0	0	30	5	10	45	1	0	0	0	-5
9312	1	0	0	0	1	0	0	0	1	0	1	1	1	0	1	0	0	0	0	1	0	0	1	0	0	0	0	1	0	0	0	3	1	0	0	0	0	0	0	15	2	11	28	0	0	0	0	-2
9340	1	0	0	0	1	0	0	0	1	0	1	1	0	0	0	0	1	0	0	0	0	0	0	0	0	0	0	1	0	0	0	1	0	0	0	1	0	0	3.6	25	5	15	45	0	1	0	-3.6	-5
9400	1	0	0	0	0	0	0	1	0	0	0	1	1	1	0	0	0	0	0	0	1	1	0	0	0	0	0	1	0	0	0	2	1	0	0	0	0	0	0	35	7	17	59	0	0	0	0	-7
9415	1	0	0	0	1	1	0	0	0	0	1	1	1	1	0	0	0	0	0	1	0	0	0	0	0	0	0	1	0	0	0	2	0	0	0	0	0	0	0	15	15	30	60	1	0	0	0	-15
9416	1	0	0	0	0	0	0	0	0	0	0	1	1	1	1	0	0	0	1	0	1	0	1	0	0	0	0	0	0	0	0	3	0	0	0	0	0	0	4.4	22	10	10	42	0	1	0	-4.4	-10
9432	1	0	0	0	0	0	0	0	1	0	1	1	1	0	1	0	0	0	1	0	1	0	0	0	0	0	0	1	0	0	0	3	0	0	1	0	0	0	0	20	5	20	45	0	0	0	0	-5
9437	1	0	0	0	1	0	0	0	0	0	1	0	0	0	0	0	1	0	0	0	0	0	0	0	0	0	1	1	0	0	0	3	0	0	0	1	0	0	5	30	3	8	41	0	1	0	-5	-3
9451	1	0	0	0	0	1	0	0	0	1	0	1	1	0	0	0	1	0	0	0	0	0	0	0	0	0	0	0	0	0	0	2	0	0	0	1	0	0	4.5	15	5	35	55	0	1	0	-4.5	-5
9484	1	0	0	0	1	0	0	0	0	0	0	1	1	0	0	0	1	0	0	0	1	0	1	0	0	0	0	1	0	0	0	2	0	0	0	1	0	0	0	40	10	17	67	0	0	0	0	-10
9548	1	0	0	0	1	1	0	1	0	0	0	1	1	0	0	1	0	0	1	0	1	0	0	0	1	0	0	1	0	0	0	3	0	0	1	0	0	0	3	30	5	40	75	0	0	0	-3	-5
9571	1	0	0	0	1	0	0	0	1	0	1	1	1	0	0	0	0	1	0	1	0	0	0	0	0	0	0	1	0	0	0	1	0	0	0	1	0	0	2.5	8	1	25	34	0	0	0	-2.5	-1
9572	1	0	0	0	1	1	0	0	0	0	0	1	1	0	1	0	1	0	0	0	0	1	0	0	0	0	1	1	0	0	0	3	0	0	1	1	1	0	0	10	5	30	45	0	0	0	0	-5
9593	1	0	0	0	1	0	0	0	1	0	1	1	1	0	1	0	0	1	0	0	0	0	0	0	0	0	1	1	0	0	0	0	1	0	0	1	0	0	0	20	20	20	60	0	1	0	0	-20
9654	1	0	0	0	1	0	0	0	0	0	0	1	1	0	1	0	1	0	0	0	0	0	1	0	0	0	0	1	0	0	0	2	0	0	0	1	0	0	4.4	20	5	10	35	1	0	1	-4.4	-5
9659	1	0	0	0	0	0	0	0	1	1	0	1	1	1	0	0	1	0	0	0	0	0	0	0	0	0	0	1	0	0	0	3	0	0	0	1	0	0	4	40	2	20	62	0	0	1	-4	-2
9666	1	0	0	0	1	1	0	0	1	1	0	1	1	0	0	1	1	0	0	0	0	1	0	0	0	0	0	1	0	0	0	4	0	0	0	1	0	0	3.2	15	3	37	55	0	0	1	-3.2	-3
9685	1	0	0	0	1	1	0	0	1	1	0	1	1	0	0	1	1	0	0	0	0	0	0	0	0	0	0	1	0	0	0	4	0	0	0	1	0	0	3.6	10	5	50	65	0	1	0	-3.6	-5
9761	1	0	0	0	0	1	0	0	0	1	0	1	1	1	1	0	1	0	1	0	0	0	1	0	0	0	0	1	0	0	0	3	0	0	0	1	0	0	5.05	10	10	15	35	0	1	0	-5.05	-10
9762	1	0	0	0	0	0	0	0	0	1	0	0	1	0	1	0	1	0	0	0	1	0	0	0	0	1	0	1	0	0	1	3	0	0	0	1	0	0	0.1	10	10	20	40	0	1	0	-0.1	-10
9824	1	0	0	0	0	1	0	0	0	0	1	1	1	1	0	0	1	0	0	0	0	0	0	0	0	1	0	1	0	0	1	2	0	0	0	1	0	0	4.2	20	20	40	80	0	1	0	-4.2	-20
9826	1	0	0	0	0	1	0	0	0	0	1	1	1	1	0	0	1	0	0	0	0	0	0	0	0	1	0	1	0	0	1	3	0	0	0	1	0	0	2	5	5	10	20	0	1	0	-2	-5
9833	1	0	0	0	0	1	0	0	0	1	0	0	1	0	1	0	1	0	0	1	0	0	1	0	0	1	0	1	0	0	0	1	0	0	0	1	0	0	0.15	15	15	15	45	0	1	0	-0.15	-15
9911	1	0	0	0	0	0	0	0	1	1	0	1	1	0	0	0	1	0	0	0	1	1	0	0	0	0	1	1	0	0	0	1	0	0	0	1	0	0	0	15	5	45	65	0	0	0	0	-5
9913	1	0	0	0	1	0	0	1	0	0	0	1	1	0	0	0	0	0	0	0	1	1	0	0	0	0	0	1	0	0	0	2	0	0	1	0	0	0	20	120	20	20	160	0	1	0	-20	-20
9923	1	0	0	0	0	0	0	0	0	0	0	1	1	0	0	0	0	0	1	0	0	0	0	0	0	1	0	1	0	0	0	3	0	0	0	0	0	0	4.8	15	10	11	36	0	0	1	-4.8	-10
9953	1	0	0	0	0	0	0	0	0	1	0	1	1	0	1	0	1	0	0	0	0	1	0	0	0	0	0	1	0	0	0	1	0	0	0	1	0	0	0	30	5	10	45	1	0	0	0	-5
9966	1	0	0	0	0	1	0	0	0	0	1	1	1	0	1	0	1	0	0	0	1	0	0	0	0	1	0	1	0	0	0	2	0	0	0	1	0	0	23	10	10	40	60	1	0	1	-23	-10
9994	1	0	0	0	1	0	0	0	0	0	0	1	1	0	1	0	1	0	0	0	1	0	0	0	0	0	0	0	0	0	0	3	0	0	0	1	0	0	15	45	15	25	85	0	1	0	-15	-15
9998	1	0	0	0	1	0	0	0	0	0	0	1	1	0	1	0	1	0	0	0	0	0	0	0	0	0	0	1	0	0	0	2	0	0	0	1	0	0	4.3	25	15	16	56	0	0	0	-4.3	-15
10009	1	0	0	0	0	0	0	0	0	1	0	1	1	0	1	0	1	0	0	0	0	0	0	0	0	0	0	1	0	0	0	3	1	0	0	1	0	0	0	45	5	12	62	1	1	0	0	-5
10021	1	0	0	0	0	0	0	0	0	0	0	1	1	1	1	0	1	0	1	0	1	1	0	0	0	0	0	1	0	0	0	3	0	0	0	1	0	0	0	95	15	45	155	0	1	0	0	-15
10041	1	0	0	0	1	1	0	0	0	0	1	1	1	0	0	1	0	0	0	0	1	0	1	0	0	0	0	1	0	0	0	1	0	0	0	0	0	0	5	50	15	20	85	0	0	1	-5	-15
10048	1	0	0	0	1	0	0	0	0	0	0	0	0	0	0	1	0	0	1	0	0	1	0	0	0	0	0	1	0	0	0	4	0	0	1	0	0	0	2.5	30	5	18	53	0	0	0	-2.5	-5
10078	1	0	0	0	1	0	0	0	0	0	0	1	1	0	0	0	0	0	0	0	1	0	1	0	0	0	0	1	0	0	1	3	0	0	0	0	0	0	19.2	55	10	30	95	0	0	0	-19.2	-10
10099	1	0	0	0	1	0	0	1	0	0	0	1	1	0	0	1	0	0	1	0	0	1	0	0	0	0	0	1	0	0	0	4	0	0	1	0	0	0	2.59	15	10	10	35	0	1	0	-2.59	-10
10128	1	0	0	0	1	1	0	0	0	0	0	1	1	0	1	0	0	0	0	1	1	0	1	0	0	0	0	1	0	0	0	3	1	0	0	0	0	0	6.8	45	5	15	65	0	0	0	-6.8	-5
10134	1	0	0	0	1	1	0	0	1	0	1	1	1	0	0	0	0	0	0	0	0	0	0	0	0	0	0	1	0	0	0	2	0	0	0	0	0	0	0	65	5	9	79	0	1	0	0	-5
10176	1	0	0	0	1	0	0	0	1	0	0	1	1	0	0	0	0	1	0	0	1	0	1	0	0	0	0	1	0	0	0	4	1	0	0	1	0	0	2.5	10	10	15	35	0	1	0	-2.5	-10
10186	1	0	0	0	1	1	0	1	0	0	0	1	0	0	1	0	1	0	0	0	0	0	0	0	0	0	0	0	0	0	0	1	0	0	0	1	0	0	6	45	25	60	130	0	1	0	-6	-25
10187	1	0	0	0	0	1	0	0	0	0	1	1	1	0	0	1	1	0	0	0	1	0	0	0	0	0	0	1	0	0	0	2	0	0	0	1	0	0	0	12	15	17	44	1	1	0	0	-15
10203	1	0	0	0	0	0	0	0	1	0	0	1	1	0	1	0	1	0	0	0	1	0	1	0	0	0	0	1	0	0	0	1	0	0	0	1	0	0	6.2	45	5	7	57	0	0	0	-6.2	-5
10208	1	0	0	0	1	1	0	0	0	0	0	1	1	0	1	0	1	0	0	0	0	1	0	0	0	1	0	1	0	0	0	0	0	0	1	1	1	0	5.8	18	15	27	60	1	0	0	-5.8	-15
10212	1	0	0	0	0	0	0	0	0	1	0	1	1	0	0	0	0	0	1	0	1	0	0	0	0	1	0	1	0	0	0	1	0	0	0	0	0	0	3.4	2	8	10	20	0	1	0	-3.4	-8
10235	1	0	0	0	0	1	0	0	1	1	0	0	0	0	0	1	0	0	0	0	1	0	0	0	0	0	0	1	0	0	0	2	1	0	0	0	0	0	3	21	2	17	40	0	1	0	-3	-2
10261	1	0	0	0	1	0	0	0	0	0	0	0	0	0	0	1	0	0	0	0	0	1	0	0	0	0	0	1	0	0	0	1	0	0	0	0	0	0	0	45	10	15	70	0	0	0	0	-10
10269	1	0	0	0	0	0	0	0	0	1	0	1	0	1	1	0	0	0	0	0	1	0	0	0	0	1	0	1	0	0	0	3	0	0	0	0	0	0	5	20	20	20	60	0	1	0	-5	-20
10341	1	0	0	0	1	1	0	0	1	0	1	1	1	1	0	0	0	1	0	0	0	0	0	0	0	0	0	1	0	0	0	3	0	0	0	1	0	0	1.8	15	6	20	41	0	1	0	-1.8	-6
10365	1	0	0	0	1	0	0	1	0	0	1	1	1	0	0	0	1	0	0	0	0	1	0	0	0	1	0	1	0	0	0	2	0	0	0	1	0	0	6	25	10	30	65	0	0	1	-6	-10
10391	1	0	0	0	0	0	1	0	1	1	0	1	1	0	1	0	0	1	0	0	1	0	0	0	0	0	0	1	0	0	0	4	0	0	1	1	0	1	2.5	50	10	25	85	0	0	0	-2.5	-10
10434	1	0	0	0	1	0	0	0	0	0	0	1	1	1	1	0	1	0	0	0	1	1	0	0	0	0	0	1	0	0	0	3	0	1	0	1	0	0	3.2	70	5	35	110	0	0	0	-3.2	-5
10459	1	0	0	0	1	1	0	0	0	1	0	1	0	0	0	1	1	0	0	0	0	0	0	0	1	0	0	1	0	0	0	1	0	0	1	1	1	0	3.3	60	8	30	98	1	0	0	-3.3	-8
10476	1	0	0	0	1	0	0	0	0	1	0	0	0	0	0	0	1	0	0	0	0	0	0	0	0	0	0	1	0	0	0	3	1	0	0	1	0	0	0	20	4	15	39	1	0	0	0	-4
10484	1	0	0	0	1	1	0	0	0	0	1	1	1	0	0	1	0	0	0	0	0	0	0	0	0	0	0	0	0	0	0	4	0	0	1	0	1	0	11.6	90	15	28	133	1	1	0	-11.6	-15
10521	1	0	0	0	1	0	0	1	0	0	0	1	1	1	1	0	0	1	0	0	0	1	0	0	0	0	0	1	0	0	0	2	0	0	1	1	0	0	2.2	40	5	60	105	0	1	0	-2.2	-5
10535	1	0	0	0	1	0	0	0	1	0	0	1	1	1	1	0	1	0	0	0	0	0	0	0	0	1	0	1	0	0	0	1	0	0	0	1	0	0	0	30	10	40	80	0	1	0	0	-10
10542	1	0	0	0	1	0	0	1	0	0	1	1	0	0	1	0	1	0	1	0	0	0	0	0	0	0	0	1	0	0	0	0	0	0	1	1	0	0	0	20	15	25	60	0	1	0	0	-15
10551	1	0	0	0	0	0	0	0	1	1	0	1	1	0	1	0	0	0	0	0	1	0	1	0	0	0	0	1	0	0	0	3	0	0	0	0	0	0	0	30	10	20	60	0	1	0	0	-10
10586	1	0	0	0	0	0	0	1	0	0	0	1	1	1	0	0	0	0	0	0	1	0	0	0	0	0	0	1	0	0	0	1	0	0	0	0	0	0	4.4	25	6	13	44	0	1	0	-4.4	-6
10590	1	0	0	0	1	0	1	0	0	0	0	1	1	0	0	0	0	0	1	0	1	0	0	0	1	0	0	1	0	0	0	4	0	0	1	0	0	1	2.5	35	2	22	59	1	0	0	-2.5	-2
10610	1	0	0	0	0	0	1	1	0	0	1	1	1	0	0	0	1	0	0	0	0	1	0	0	0	0	0	1	0	0	0	3	1	0	0	1	0	0	2.5	33	6	15	54	0	0	0	-2.5	-6
10611	1	0	0	0	0	0	1	0	1	0	0	1	1	0	0	0	1	0	0	0	0	0	1	0	0	0	0	1	0	0	0	3	0	0	0	1	0	0	0	24	5	39	68	0	0	0	0	-5
10612	1	0	0	0	1	0	0	0	1	0	0	1	1	1	1	0	0	0	0	0	1	0	0	0	1	0	0	1	0	0	0	2	0	0	0	0	0	0	5	30	10	25	65	0	1	0	-5	-10
10614	1	0	0	0	0	0	0	1	0	0	1	1	0	0	0	0	0	0	0	1	0	0	0	0	0	0	0	1	0	0	0	2	1	0	0	0	0	0	3	12	15	5	32	0	0	1	-3	-15
10615	1	0	0	0	1	0	0	0	0	0	0	1	1	0	0	0	1	0	0	0	0	0	0	0	1	0	0	1	0	0	0	1	0	0	0	1	0	0	6.6	75	5	12	92	0	0	1	-6.6	-5
10617	1	0	0	0	1	0	0	0	1	0	0	1	1	0	1	0	1	0	0	0	0	0	1	0	0	1	0	1	0	0	0	3	0	0	0	1	0	0	0	30	10	20	60	0	0	0	0	-10
10625	1	0	0	0	1	0	0	1	0	0	0	1	0	0	0	0	0	0	0	0	1	0	0	0	0	0	0	1	1	0	0	2	0	0	0	0	0	0	0	40	10	15	65	0	0	0	0	-10
10637	1	0	0	0	1	0	0	0	0	1	0	0	0	0	1	0	0	1	0	0	1	0	0	0	0	0	0	1	0	0	0	2	0	0	1	1	0	0	6.8	45	10	24	79	1	0	1	-6.8	-10
10651	1	0	0	0	1	0	0	1	0	1	0	1	0	0	1	0	0	0	0	0	1	0	0	0	0	1	0	1	0	0	0	0	0	0	0	0	0	0	4.4	30	10	20	60	0	0	0	-4.4	-10
10695	1	0	0	0	1	1	0	0	1	1	0	1	0	0	0	1	1	0	0	0	1	1	0	0	0	0	0	1	0	0	0	2	1	0	0	1	0	0	2.5	5	10	10	25	0	1	0	-2.5	-10
10705	1	0	0	0	0	0	1	0	0	0	1	1	1	0	0	0	0	1	0	0	1	0	1	0	0	0	0	1	0	0	0	4	0	0	1	1	0	1	2.5	10	15	25	50	0	0	1	-2.5	-15
10751	1	0	0	0	1	0	0	1	0	0	0	1	0	0	0	0	1	0	0	0	1	1	0	0	0	0	0	1	0	0	0	4	1	0	0	1	0	0	2.5	14	3	4	21	0	1	0	-2.5	-3
10768	1	0	0	0	1	0	1	1	0	0	0	1	0	0	0	0	0	1	1	0	1	0	0	0	0	0	0	1	0	0	0	0	0	0	1	1	0	1	12.1	75	10	9	94	0	1	0	-12.1	-10
10771	1	0	0	0	0	0	0	0	1	0	1	1	0	0	1	0	0	0	0	0	1	0	1	0	0	0	0	1	0	0	0	3	0	0	0	0	0	0	6.6	55	5	20	80	0	1	0	-6.6	-5
10779	1	0	0	0	1	0	0	0	0	0	1	1	1	0	0	1	0	0	0	0	1	0	0	0	0	0	0	1	0	0	0	2	0	0	0	0	0	0	3.6	15	17	20	52	0	0	1	-3.6	-17
11947	1	0	0	0	1	1	0	0	0	0	0	1	0	0	1	0	0	0	1	0	1	0	0	0	0	0	0	1	1	0	0	2	0	0	1	0	0	0	2.5	80	15	23	118	1	0	0	-2.5	-15
11958	1	0	0	0	1	0	0	0	0	1	0	1	1	1	1	0	1	0	1	0	1	0	0	0	0	0	0	1	0	0	0	3	1	0	0	1	0	0	3	50	5	22	77	0	0	0	-3	-5
13093	1	0	0	0	0	0	0	0	0	0	0	1	1	0	1	0	1	0	0	0	1	0	1	0	0	0	0	1	0	0	0	3	0	0	0	1	0	0	6.6	55	10	13	78	0	1	0	-6.6	-10
13094	1	0	0	0	0	0	0	0	0	0	0	1	1	0	1	0	0	0	0	1	0	0	1	0	0	0	0	1	0	0	0	2	0	0	1	0	0	0	0	12	15	15	42	1	0	0	0	-15
13100	1	0	0	0	0	1	0	0	0	1	0	1	0	0	0	1	1	0	0	0	0	1	0	0	0	0	1	1	0	0	0	3	1	0	0	1	0	0	1.8	10	8	12	30	0	1	0	-1.8	-8
13112	1	0	0	0	0	1	0	0	0	0	1	1	0	1	0	0	0	0	0	0	0	1	0	0	0	0	0	1	0	0	0	0	0	0	0	0	0	0	2.2	12	8	20	40	1	0	0	-2.2	-8
13113	1	0	0	0	0	0	0	1	0	0	1	1	1	0	0	0	0	0	0	0	1	0	0	0	0	0	0	1	0	0	0	0	0	0	0	0	0	0	4.5	30	15	60	105	0	0	1	-4.5	-15
13117	1	0	0	0	0	1	0	0	1	0	1	1	0	0	1	0	1	0	0	0	0	0	0	0	0	0	0	0	0	0	0	3	0	0	0	1	0	0	3	15	15	30	60	0	1	0	-3	-15
13139	1	0	0	0	1	0	0	0	1	0	1	1	1	0	1	0	0	0	1	0	0	0	1	0	0	0	0	1	0	0	0	2	0	0	1	0	0	0	0	40	12	65	117	0	1	0	0	-12
13141	1	0	0	0	0	1	0	0	0	1	0	1	1	0	0	0	1	0	0	0	0	0	0	0	1	0	0	1	0	0	0	2	0	0	0	1	0	0	5	40	2	20	62	0	1	0	-5	-2
13147	1	0	0	0	0	0	0	0	1	0	1	1	1	0	0	0	1	0	0	0	0	0	0	0	0	1	0	1	0	0	0	2	0	0	0	1	0	0	4.4	43	20	34	97	0	0	1	-4.4	-20
13152	1	0	0	0	0	0	0	0	1	0	1	1	1	1	0	0	0	0	0	0	1	0	0	0	0	0	0	1	0	0	0	2	0	0	0	0	0	0	6	40	10	8	58	0	1	0	-6	-10
13155	1	0	0	0	0	0	0	0	1	0	1	1	1	0	1	0	1	0	0	0	0	0	0	0	0	0	1	1	0	0	0	2	0	0	0	1	0	0	4.4	35	10	25	70	0	0	0	-4.4	-10
13166	1	0	0	0	1	0	0	0	0	1	0	1	1	0	0	1	0	0	0	0	1	1	0	0	0	0	0	1	0	0	0	3	1	0	0	0	0	0	0	45	10	15	70	1	0	0	0	-10
13173	1	0	0	0	1	1	0	0	1	0	1	1	1	0	0	1	1	0	0	0	0	1	0	0	0	0	0	1	0	0	0	1	0	0	0	1	0	0	5	40	8	15	63	0	1	0	-5	-8
13176	1	0	0	0	0	0	0	0	0	0	0	1	1	0	0	1	0	0	0	0	0	0	0	0	0	0	0	0	0	0	0	3	0	0	0	0	0	0	1.5	70	10	20	100	1	1	0	-1.5	-10
13182	1	0	0	0	0	1	0	1	0	0	0	1	0	0	0	1	0	0	0	0	1	1	0	0	0	0	0	1	0	0	0	1	1	0	0	0	0	0	4.4	34	4	26	64	0	0	1	-4.4	-4
13187	1	0	0	0	1	1	0	0	1	0	1	1	1	1	0	0	0	1	0	0	0	0	1	0	0	0	0	1	0	0	0	2	0	0	0	1	0	0	0	58	10	60	128	0	0	1	0	-10
13195	1	0	0	0	0	1	0	0	0	0	1	1	1	1	0	0	1	0	0	0	1	0	0	0	0	0	0	0	0	0	1	3	0	0	0	1	0	0	2.5	30	15	45	90	0	1	0	-2.5	-15
13223	1	0	0	0	1	1	0	0	0	0	0	0	0	0	0	0	0	0	0	0	0	0	0	0	0	0	0	0	0	0	0	2	0	0	0	0	0	0	4.2	44	3	19	66	0	1	0	-4.2	-3
13247	1	0	0	0	0	0	0	1	0	0	0	1	1	0	0	1	1	0	1	0	0	0	0	0	0	0	0	1	0	0	0	3	0	0	1	1	0	0	1.25	6	15	30	51	0	0	1	-1.25	-15
13293	1	0	0	0	1	0	0	1	0	0	1	1	0	0	0	0	1	0	1	0	0	0	0	0	0	1	0	1	0	0	0	3	0	0	0	1	0	0	1.8	30	5	6	41	0	1	0	-1.8	-5
13309	1	0	0	0	0	1	0	0	1	0	1	1	1	0	1	0	1	0	0	0	1	0	0	0	0	0	1	1	0	0	0	1	0	0	0	1	0	0	4.4	50	10	20	80	0	1	0	-4.4	-10
13326	1	0	0	0	0	1	0	0	0	0	0	1	1	1	1	0	1	0	0	0	1	0	1	0	0	0	0	1	0	1	0	2	0	0	1	1	1	0	2.5	50	18	10	78	0	0	1	-2.5	-18
13331	1	0	0	0	1	0	0	1	0	0	0	0	0	0	1	0	0	0	0	1	1	0	0	0	0	0	0	1	0	0	0	3	0	0	1	0	0	0	2.5	7	3	15	25	0	0	1	-2.5	-3
13336	1	0	0	0	1	0	0	0	0	0	0	1	0	0	0	1	1	0	0	0	0	0	0	0	0	1	0	1	0	0	0	1	0	0	0	1	0	0	4.4	40	10	25	75	1	1	0	-4.4	-10
13343	1	0	0	0	0	0	0	0	1	0	1	1	1	0	0	0	1	0	0	0	1	0	0	0	1	1	0	1	0	0	0	3	0	0	0	1	0	0	10	25	6	5	36	0	1	0	-10	-6
13348	1	0	0	0	1	0	0	1	0	1	0	1	1	0	1	0	1	0	0	0	1	0	0	0	0	0	0	1	0	0	0	4	0	0	1	1	0	0	2.5	80	10	30	120	0	1	0	-2.5	-10
13358	1	0	0	0	0	0	0	1	0	1	0	1	1	0	0	0	0	0	0	0	0	0	0	0	0	0	0	1	0	0	0	2	1	0	0	0	0	0	6	30	5	16	51	0	1	0	-6	-5
13362	1	0	0	0	0	0	0	0	0	1	0	1	1	0	1	0	0	0	1	0	0	0	0	0	0	0	0	1	0	0	0	2	0	0	0	0	0	0	4.5	65	10	30	105	0	1	0	-4.5	-10
13363	1	0	0	0	0	0	0	1	0	0	0	0	0	1	0	1	0	0	0	0	0	0	0	0	0	0	0	0	0	0	0	3	0	0	1	0	0	0	0	60	2	10	72	0	0	1	0	-2
13367	1	0	0	0	1	1	0	0	1	1	0	1	1	0	1	0	0	0	0	0	1	0	0	0	1	0	0	1	1	0	0	3	0	0	0	0	0	0	3	30	2	10	42	0	0	0	-3	-2
13376	1	0	0	0	0	0	0	0	0	0	1	1	1	0	1	0	0	0	0	0	0	0	0	0	0	0	0	1	0	0	0	2	0	0	0	0	0	0	5	45	7	27	79	0	1	0	-5	-7
13393	1	0	0	0	1	0	0	0	0	1	0	1	1	1	1	0	1	0	0	0	1	1	0	0	0	0	0	0	1	0	0	1	1	0	0	1	0	0	0	30	8	13	51	1	0	0	0	-8
13405	1	0	0	0	0	0	0	0	0	1	0	1	1	0	0	0	1	0	0	0	0	0	0	0	0	1	0	0	0	0	0	0	0	0	0	1	0	0	6.8	20	5	25	50	1	0	0	-6.8	-5
13435	1	0	0	0	1	0	0	0	0	1	0	1	1	0	0	1	1	0	0	0	0	0	0	0	1	0	0	1	0	0	0	2	0	0	0	1	0	0	5.6	25	5	55	85	1	1	0	-5.6	-5
13441	1	0	0	0	1	0	0	0	1	0	1	1	1	0	1	0	1	0	0	0	0	0	0	0	0	0	1	1	0	0	0	2	0	0	0	1	0	0	0	35	10	25	70	0	1	0	0	-10
13443	1	0	0	0	1	0	0	0	1	1	0	1	1	0	1	0	0	0	0	0	1	0	1	0	0	0	0	1	0	0	0	2	0	0	0	0	0	0	6	5	5	25	35	0	0	0	-6	-5
13448	1	0	0	0	0	1	0	0	0	1	0	1	1	0	0	0	1	0	0	0	0	0	0	0	0	0	0	1	0	0	0	3	0	0	0	1	0	0	3.5	20	5	25	50	1	0	1	-3.5	-5
13455	1	0	0	0	0	0	0	0	0	0	0	1	1	0	0	1	0	0	1	0	1	1	0	0	0	0	0	1	0	0	0	2	0	0	0	0	0	0	0	45	10	25	80	0	0	0	0	-10
13456	1	0	0	0	0	0	0	0	1	0	1	0	1	0	1	0	1	0	0	0	1	1	0	0	0	1	0	1	0	0	0	0	0	0	0	1	0	0	10.2	10	5	30	45	0	0	1	-10.2	-5
13463	1	0	0	0	0	0	0	0	0	1	0	0	1	0	0	0	0	0	0	1	1	0	1	0	0	0	0	1	0	1	0	1	0	1	0	0	0	0	0	30	11	5	46	1	1	0	0	-11
13480	1	0	0	0	0	0	0	0	1	0	1	1	1	1	1	0	0	0	0	0	1	1	0	0	0	0	0	1	0	0	0	4	0	0	0	0	0	0	2.5	20	10	20	50	0	0	0	-2.5	-10
13489	1	0	0	0	1	0	0	1	0	1	0	1	1	0	0	1	0	0	0	0	0	0	1	0	0	0	0	1	0	0	0	0	0	0	0	0	0	0	0	20	20	15	55	0	0	1	0	-20
13500	1	0	0	0	0	0	1	0	0	0	0	1	1	0	0	1	0	1	1	0	1	0	0	0	0	0	0	1	1	0	0	4	0	0	0	1	0	0	2.5	10	6	20	36	0	0	1	-2.5	-6
13513	1	0	0	0	0	0	0	1	0	0	0	1	1	0	0	0	1	0	1	0	0	0	0	0	0	0	0	1	0	0	0	3	1	0	0	1	0	0	0	15	5	60	80	0	0	0	0	-5
13514	1	0	0	0	0	0	0	1	0	0	1	1	1	0	1	0	0	0	1	0	0	0	0	0	0	0	0	1	0	0	0	2	0	0	1	0	0	0	2.6	5	5	13	23	0	0	0	-2.6	-5
13561	1	0	0	0	0	0	0	1	0	0	1	1	1	0	1	0	1	0	1	0	1	1	0	0	0	0	1	1	0	0	0	3	0	0	0	1	0	0	0	45	10	35	90	0	0	1	0	-10
13626	1	0	0	0	0	0	0	1	0	0	0	0	0	0	0	0	0	0	0	1	1	1	0	0	0	0	0	0	0	0	0	3	0	0	1	0	0	0	2.5	10	5	5	20	0	1	0	-2.5	-5
13637	1	0	0	0	0	0	0	0	1	1	0	1	1	0	1	0	1	0	0	0	0	0	0	0	0	0	0	1	0	0	0	1	0	0	0	1	0	0	4.4	35	3	25	63	0	1	0	-4.4	-3
13651	1	0	0	0	0	1	0	0	0	1	0	1	1	1	0	0	0	0	0	0	1	0	0	0	0	0	0	0	0	0	0	1	0	0	0	0	0	0	3.5	20	15	15	50	1	0	1	-3.5	-15
13661	1	0	0	0	0	0	0	0	0	0	1	1	1	0	1	0	1	0	0	0	0	1	0	0	0	0	1	1	0	0	0	1	0	0	0	1	0	0	6.5	10	11	45	66	0	1	0	-6.5	-11
13664	1	0	0	0	0	1	0	0	0	1	0	1	1	1	0	0	1	0	1	0	1	0	0	0	0	1	0	1	0	0	0	1	0	0	0	1	0	0	5	30	8	23	61	0	1	0	-5	-8
13670	1	0	0	0	1	0	0	0	1	0	1	1	1	0	1	0	0	0	0	0	0	0	0	0	0	0	0	1	0	0	0	2	0	0	0	0	0	0	6.6	42	3	12	57	0	0	1	-6.6	-3
13686	1	0	0	0	0	1	0	0	0	1	0	1	1	0	0	0	1	0	1	0	1	0	0	0	0	0	0	1	0	0	0	3	0	0	0	1	0	0	0	40	5	15	60	0	0	1	0	-5
13689	1	0	0	0	0	1	0	0	1	1	0	1	1	0	0	0	1	0	0	0	1	1	0	0	0	0	0	1	0	0	0	2	0	0	0	1	0	0	6.1	50	6	25	81	0	1	0	-6.1	-6
13697	1	0	0	0	0	0	0	0	1	0	1	1	0	0	0	0	1	0	0	0	1	0	0	0	0	0	0	1	0	0	0	0	0	1	0	1	0	0	16.7	25	10	25	60	0	1	0	-16.7	-10
13700	1	0	0	0	0	0	0	0	1	1	0	1	0	0	1	0	1	0	0	0	0	0	0	0	0	0	0	1	0	0	0	1	0	0	0	1	0	0	5	40	5	20	65	0	1	0	-5	-5
13701	1	0	0	0	1	1	0	0	0	0	0	1	1	0	1	0	0	0	0	0	0	0	0	0	0	0	0	1	0	0	0	1	0	0	0	0	0	0	4	40	10	30	80	1	1	0	-4	-10
13709	1	0	0	0	0	0	0	0	1	0	1	1	1	0	0	0	0	1	0	1	1	0	0	0	0	0	0	1	0	0	0	4	0	0	0	1	0	0	6	25	3	35	63	0	1	0	-6	-3
13713	1	0	0	0	0	1	0	0	0	0	1	1	1	0	0	0	1	0	0	0	0	0	0	0	0	0	0	1	0	0	0	3	0	0	0	1	0	0	9.2	40	2	7	49	0	1	0	-9.2	-2
13715	1	0	0	0	1	0	0	0	1	0	1	1	0	0	0	0	0	1	0	0	0	0	0	1	0	0	0	1	0	0	1	2	0	1	0	1	0	0	0	16	9	10	35	0	1	0	0	-9
13724	1	0	0	0	0	1	0	0	0	0	0	1	1	0	1	0	1	0	0	0	0	0	0	0	1	0	0	1	0	0	0	2	0	0	1	1	1	0	3.5	40	5	5	50	1	0	0	-3.5	-5
13735	1	0	0	0	0	1	0	0	0	1	0	1	1	1	0	1	1	0	0	0	0	0	0	0	1	0	0	0	1	0	0	2	1	0	0	1	0	0	2.5	40	10	25	75	1	0	1	-2.5	-10
13743	1	0	0	0	1	0	0	0	0	0	0	1	1	0	1	0	1	0	0	1	0	0	1	0	0	0	0	1	0	0	0	2	1	0	0	1	0	0	3.6	10	10	25	45	0	0	0	-3.6	-10
13766	1	0	0	0	0	0	0	0	0	1	0	1	1	0	0	1	1	0	0	0	1	1	0	0	0	0	1	1	0	0	0	1	0	0	0	1	0	0	5	35	5	30	70	0	1	0	-5	-5
13772	1	0	0	0	1	1	0	0	0	1	0	1	1	0	0	0	1	0	0	0	0	0	0	0	0	0	0	1	0	0	0	1	0	0	0	1	0	0	0	50	3	6	59	1	1	0	0	-3
13776	1	0	0	0	0	1	0	0	1	0	1	1	1	1	1	0	0	0	0	0	1	0	0	0	0	1	0	1	0	0	0	2	0	0	0	0	0	0	6.43	5	5	10	20	0	1	0	-6.43	-5
13780	1	0	0	0	0	0	0	0	1	1	0	1	0	0	1	0	1	0	0	0	0	1	0	0	0	0	0	1	0	0	0	3	0	0	0	1	0	0	0	15	3	21	39	0	0	1	0	-3
13790	1	0	0	0	1	0	0	0	0	0	1	1	1	1	1	0	0	0	0	0	1	0	1	0	0	0	0	0	1	0	0	4	0	0	0	0	0	0	5.6	10	15	22	47	0	1	0	-5.6	-15
13797	1	0	0	0	1	0	0	0	0	0	0	1	1	1	1	0	1	0	0	1	1	0	0	0	0	0	0	1	0	0	0	2	0	0	1	1	0	0	2.7	15	5	10	30	1	1	0	-2.7	-5
13808	1	0	0	0	0	0	0	0	1	0	0	1	1	1	0	0	0	0	1	0	0	0	0	0	0	0	0	1	0	0	0	2	0	0	0	0	0	0	8	30	5	32	67	0	0	0	-8	-5
13819	1	0	0	0	0	0	0	0	1	0	0	1	1	0	0	0	1	0	1	0	1	0	0	0	0	0	0	1	0	0	0	4	0	1	0	1	0	0	2.5	30	5	15	50	0	0	1	-2.5	-5
13827	1	0	0	0	0	0	0	0	0	1	0	0	0	0	1	0	1	0	0	0	1	0	0	0	0	1	0	1	0	0	0	1	0	0	0	1	0	0	3.8	40	5	45	90	0	0	1	-3.8	-5
13835	1	0	0	0	0	0	0	0	1	1	0	1	1	0	0	0	1	0	1	0	1	0	0	0	0	0	0	1	0	0	0	1	0	1	0	1	0	0	3.4	15	10	35	60	0	0	1	-3.4	-10
13836	1	0	0	0	1	0	0	0	1	0	0	1	1	0	0	0	1	0	0	0	0	0	0	0	0	0	0	1	0	0	0	3	0	0	0	1	0	0	0	45	2	11	58	0	1	0	0	-2
13840	1	0	0	0	0	1	0	0	0	0	0	0	0	0	0	1	0	0	1	0	1	0	0	0	0	0	0	1	0	0	0	0	0	0	1	0	0	0	7.2	14	5	9	28	1	0	0	-7.2	-5
13846	1	0	0	0	1	0	0	0	0	0	0	1	1	0	0	0	0	1	0	0	1	0	0	0	0	0	0	1	0	0	0	4	1	0	0	1	0	0	1.25	45	15	18	78	0	1	0	-1.25	-15
13850	1	0	0	0	1	0	0	0	0	0	0	1	1	0	0	0	1	0	1	0	1	0	1	0	0	0	0	1	0	0	0	1	0	0	1	1	0	0	8.2	59	15	25	99	0	0	0	-8.2	-15
13877	1	0	0	0	0	0	0	0	0	0	0	1	1	1	0	0	0	0	1	0	0	0	1	0	0	0	0	1	0	0	0	2	0	1	0	0	0	0	0	30	15	30	75	0	0	0	0	-15
13878	1	0	0	0	1	0	0	0	1	0	1	1	1	1	1	0	0	0	0	0	1	0	0	0	0	0	0	0	0	0	0	0	1	0	0	0	0	0	4.8	25	5	20	50	0	1	0	-4.8	-5
13882	1	0	0	0	1	1	0	1	0	1	0	0	0	0	0	0	1	0	0	0	0	0	0	0	0	0	0	0	0	0	0	3	0	0	0	1	0	0	4	22	22	11	55	0	0	0	-4	-22
13889	1	0	0	0	1	0	0	1	0	0	1	1	1	1	0	1	1	0	1	0	1	0	0	0	1	0	0	1	0	0	0	1	0	1	0	1	0	0	0	50	15	34	99	0	0	1	0	-15
13908	1	0	0	0	0	0	0	1	0	0	0	1	0	0	0	0	0	0	0	0	1	0	0	0	0	0	0	1	0	0	0	3	1	0	0	0	0	0	5	40	5	35	80	0	1	0	-5	-5
13914	1	0	0	0	0	0	0	1	0	0	0	1	0	0	0	0	1	0	0	0	1	1	0	0	0	0	0	1	0	0	0	4	1	0	0	1	0	0	2.5	90	10	20	120	0	0	1	-2.5	-10
13950	1	0	0	0	0	1	0	0	1	0	0	1	1	1	0	1	1	0	0	0	1	0	0	0	0	0	1	1	0	0	0	0	0	0	0	1	0	0	6.8	40	15	15	70	0	1	0	-6.8	-15
13962	1	0	0	0	1	0	0	1	0	0	0	0	0	0	0	0	0	0	0	1	0	0	0	0	0	0	0	1	0	0	0	1	1	0	0	0	0	0	4.8	25	5	31	61	0	1	0	-4.8	-5
13971	1	0	0	0	0	1	0	0	0	0	0	1	1	0	1	0	0	0	0	0	0	0	0	0	1	0	0	1	0	0	0	3	0	0	1	0	1	0	2.2	25	4	25	54	1	1	0	-2.2	-4
14002	1	0	0	0	1	0	0	1	0	0	0	1	0	0	0	0	1	0	0	0	1	0	0	0	0	1	0	1	0	0	0	2	1	0	0	1	0	0	6	20	10	30	60	0	1	0	-6	-10
14016	1	0	0	0	0	0	0	0	0	1	0	0	0	0	0	0	1	0	0	0	1	0	0	0	0	0	0	1	0	0	0	2	0	0	0	1	0	0	4	30	15	10	55	0	0	1	-4	-15
14034	1	0	0	0	0	0	0	0	0	1	0	1	1	0	0	0	1	0	0	0	0	1	0	0	0	0	1	1	0	0	0	3	0	0	0	1	0	0	0	10	5	45	60	1	0	0	0	-5
14041	1	0	0	0	0	0	0	0	0	0	0	0	0	0	0	1	1	0	0	0	0	1	0	0	0	0	0	1	0	0	0	4	1	0	0	1	0	0	3.6	15	7	17	39	0	0	1	-3.6	-7
14043	1	0	0	0	1	0	0	0	0	0	0	1	1	0	0	1	0	0	1	0	0	0	0	0	0	0	0	1	0	0	0	2	0	0	1	0	0	0	4.8	5	3	17	25	1	1	0	-4.8	-3
14048	1	0	0	0	0	0	0	0	0	0	0	1	1	1	0	0	0	1	0	0	0	1	0	0	0	0	0	1	0	0	0	2	0	0	0	1	0	0	5.5	35	25	65	125	0	0	0	-5.5	-25
14116	1	0	0	0	0	0	0	0	0	0	1	1	1	0	1	0	0	0	0	0	1	0	0	0	0	0	0	1	0	0	0	1	0	0	0	0	0	0	3.7	10	2	5	17	1	1	0	-3.7	-2
14131	1	0	0	0	0	0	0	0	1	0	0	1	1	1	0	0	1	0	0	0	0	0	1	0	0	0	0	0	0	0	0	3	0	0	0	1	0	0	0	50	5	12	67	0	0	0	0	-5
14147	1	0	0	0	1	0	0	1	0	0	0	0	1	0	0	0	1	0	1	0	1	0	1	0	0	0	0	1	0	0	0	3	0	0	1	1	0	0	1.25	10	5	30	45	0	1	0	-1.25	-5
14151	1	0	0	0	1	0	0	0	0	1	0	1	1	0	1	0	1	0	0	0	0	1	0	0	0	1	0	0	0	0	0	2	0	0	0	1	0	0	0	50	10	20	80	0	1	0	0	-10
14179	1	0	0	0	0	0	0	0	0	0	1	1	1	0	1	0	1	0	0	0	1	0	0	0	0	0	0	1	0	0	0	1	0	0	0	1	0	0	0	40	6	57	103	0	1	0	0	-6
14184	1	0	0	0	1	0	0	0	0	0	0	1	1	1	0	0	0	0	0	0	1	0	0	0	0	0	0	1	0	0	0	1	0	0	0	0	0	0	12.8	50	15	15	80	0	1	0	-12.8	-15
14187	1	0	0	0	0	0	0	0	1	0	1	1	1	1	0	0	0	0	1	0	1	1	0	0	0	0	0	0	0	0	0	0	0	0	1	0	0	0	23.8	30	15	35	80	0	0	1	-23.8	-15
14192	1	0	0	0	1	1	0	0	0	0	0	0	0	0	1	0	1	0	0	0	0	1	0	0	0	0	0	0	0	0	0	2	1	0	0	1	0	0	0	90	5	55	150	0	1	0	0	-5
14195	1	0	0	0	0	1	0	0	0	0	0	1	1	0	1	0	0	0	0	0	0	1	0	0	0	0	0	1	0	0	0	0	0	0	1	0	1	0	3.3	59	10	25	94	0	0	0	-3.3	-10
14200	1	0	0	0	0	0	0	0	0	0	1	1	1	1	0	1	0	1	0	0	1	0	1	0	0	0	0	1	0	0	0	2	0	0	0	1	0	0	6	40	10	30	80	0	0	0	-6	-10
14203	1	0	0	0	1	0	0	0	0	0	0	1	1	0	1	0	0	0	0	0	0	0	0	0	0	0	0	1	0	0	0	0	0	0	0	0	0	0	18.5	20	4	11	35	1	1	0	-18.5	-4
14246	1	0	0	0	0	1	0	1	0	0	1	1	1	0	0	0	1	0	0	0	1	1	0	0	0	0	0	1	0	0	0	3	0	0	0	1	0	0	2.5	30	5	20	55	0	1	0	-2.5	-5
14249	1	0	0	0	1	0	0	0	0	0	1	1	1	1	0	0	0	0	0	0	1	0	0	0	1	0	0	1	0	0	0	4	1	0	0	0	0	0	2.5	30	10	20	60	0	0	0	-2.5	-10
14260	1	0	0	0	0	0	0	0	0	0	1	1	1	0	1	0	1	0	1	0	0	1	0	0	0	0	0	0	0	0	0	3	0	0	0	1	0	0	5.8	5	5	25	35	0	0	1	-5.8	-5
14261	1	0	0	0	1	1	0	0	0	0	1	0	0	0	0	0	0	0	1	0	1	0	0	0	0	0	0	1	0	0	0	2	0	0	1	0	0	0	1.8	15	4	35	54	1	0	1	-1.8	-4
14267	1	0	0	0	1	1	0	1	0	0	0	1	1	0	0	0	1	0	0	0	1	0	0	0	1	0	1	1	1	0	0	1	0	0	0	1	0	0	0	30	10	70	110	0	0	0	0	-10
14278	1	0	0	0	1	1	0	0	1	1	0	1	1	0	0	0	1	0	0	0	1	0	0	0	0	0	1	1	0	0	0	1	0	0	0	1	0	0	4	10	5	20	35	0	1	0	-4	-5
14288	1	0	0	0	1	1	0	0	1	0	1	1	1	0	1	0	1	0	0	0	1	1	0	0	0	0	1	1	0	0	0	0	0	0	1	1	0	0	9	35	5	5	45	0	1	0	-9	-5
14289	1	0	0	0	1	1	0	0	0	1	0	1	1	0	0	0	0	1	0	0	1	0	0	0	0	0	0	1	0	0	0	2	0	0	1	1	1	0	0	70	10	40	120	1	1	0	0	-10
14316	1	0	0	0	1	0	0	0	1	1	0	1	1	0	1	0	0	0	1	0	0	0	1	0	0	0	0	1	0	0	0	3	1	0	0	0	0	0	0	30	2	25	57	0	1	0	0	-2
14331	1	0	0	0	0	0	0	0	0	1	0	1	1	1	1	0	0	0	0	0	1	0	0	0	0	0	0	1	0	0	0	2	0	0	0	0	0	0	17.5	60	14	70	144	1	0	1	-17.5	-14
14340	1	0	0	0	0	0	0	0	0	0	1	1	1	1	1	0	0	0	0	0	0	0	1	0	0	0	1	1	0	0	0	1	0	0	0	0	0	0	21.5	45	20	55	120	0	0	0	-21.5	-20
14357	1	0	0	0	0	0	0	0	1	0	1	1	1	0	1	0	1	0	0	0	1	0	0	0	0	0	0	1	0	0	0	0	0	0	0	1	0	0	7	15	10	25	50	0	1	0	-7	-10
14360	1	0	0	0	0	0	0	0	0	0	1	1	1	0	1	0	1	0	0	0	0	0	0	0	0	0	0	1	0	0	0	3	0	0	0	1	0	0	3.6	20	5	25	50	1	0	1	-3.6	-5
14376	1	0	0	0	0	0	0	0	1	0	1	1	1	0	1	0	1	0	0	0	1	0	0	0	0	0	0	1	0	0	0	2	0	0	0	1	0	0	15	15	10	30	55	0	0	1	-15	-10
14386	1	0	0	0	1	0	0	0	0	1	0	1	1	0	1	0	1	0	0	0	0	0	0	0	0	0	0	0	0	0	0	3	0	0	0	1	0	0	5	50	5	30	85	0	1	0	-5	-5
14388	1	0	0	0	0	0	0	0	0	0	1	1	0	0	0	1	1	0	0	0	0	0	0	0	0	0	1	1	0	0	0	2	0	0	0	1	0	0	7.6	15	2	18	35	1	1	0	-7.6	-2
14389	1	0	0	0	0	0	0	0	0	0	0	1	1	1	1	0	1	0	0	0	1	0	1	0	0	0	0	1	0	0	0	3	0	0	0	1	0	0	0	85	5	17	107	0	0	1	0	-5
14404	1	0	0	0	0	0	0	1	0	0	0	1	1	0	0	1	1	0	0	0	1	0	0	0	0	1	0	1	0	0	0	2	0	0	0	1	0	0	4	28	4	32	64	0	0	1	-4	-4
14410	1	0	0	0	0	1	0	0	0	0	1	0	0	0	1	0	1	0	0	0	1	1	0	0	0	0	0	0	0	0	0	2	0	0	0	1	0	0	10	10	10	70	90	1	0	0	-10	-10
14418	1	0	0	0	1	0	0	0	1	0	0	1	1	0	0	0	1	0	0	0	0	0	1	0	0	0	0	1	0	0	0	3	0	0	0	1	0	0	0	25	5	10	40	0	1	0	0	-5
14468	1	0	0	0	1	0	0	0	0	0	0	0	0	0	0	1	1	0	0	0	0	0	0	0	0	0	0	1	0	0	0	3	0	0	1	1	0	0	4.2	5	20	15	40	1	0	1	-4.2	-20
14472	1	0	0	0	0	0	0	0	0	0	0	1	0	0	0	0	1	0	0	1	0	1	0	0	0	0	0	1	0	0	0	2	0	0	0	1	0	0	0	25	15	30	70	0	0	0	0	-15
14477	1	0	0	0	0	0	0	0	1	0	0	1	1	1	1	0	1	0	1	0	0	0	0	0	0	0	0	1	0	0	0	3	0	0	0	1	0	0	3.5	10	10	20	40	0	1	0	-3.5	-10
14491	1	0	0	0	0	0	0	0	0	0	0	1	0	0	0	0	0	0	0	1	0	1	0	0	0	0	0	1	0	0	0	2	0	0	0	0	0	0	0	20	15	26	61	0	0	0	0	-15
14497	1	0	0	0	1	1	0	0	0	0	0	0	0	0	0	1	0	0	1	0	0	1	0	0	0	0	1	1	0	0	0	3	0	0	1	0	0	0	3.3	10	5	18	33	0	1	0	-3.3	-5
14499	1	0	0	0	0	0	0	1	0	0	0	1	0	0	0	0	0	0	0	1	0	0	0	0	0	0	0	1	0	0	0	4	0	0	1	0	0	0	2.5	15	4	14	33	0	1	0	-2.5	-4
14520	1	0	0	0	1	1	0	1	0	1	0	1	0	1	0	0	0	0	1	0	1	0	0	0	0	0	0	1	0	0	0	2	1	0	0	0	0	0	5.2	30	5	15	50	0	1	0	-5.2	-5
14528	1	0	0	0	0	0	0	0	0	0	1	1	1	1	0	0	1	0	0	0	1	0	0	0	0	1	0	1	0	0	0	1	0	0	0	1	0	0	0.1	10	10	10	30	0	0	0	-0.1	-10
14546	1	0	0	0	0	0	0	0	0	0	1	1	0	1	0	0	1	0	1	0	1	1	0	0	0	0	0	1	0	0	0	2	0	0	0	1	0	0	0.1	10	10	10	30	0	0	1	-0.1	-10
14566	1	0	0	0	0	0	0	0	0	0	1	1	1	1	1	0	0	0	0	0	1	1	0	0	0	0	0	0	0	0	0	4	0	0	0	0	0	0	5	5	5	10	20	0	1	0	-5	-5
14568	1	0	0	0	1	1	0	0	0	0	1	1	1	0	1	0	1	0	1	0	1	0	0	0	0	0	0	1	0	0	0	3	0	0	1	1	0	0	5.8	22	3	16	41	0	1	0	-5.8	-3
14576	1	0	0	0	0	0	0	1	0	0	0	1	1	0	0	0	0	0	1	0	0	0	0	0	0	0	0	1	0	0	0	3	0	0	1	0	0	0	0	30	15	40	85	0	0	0	0	-15
14579	1	0	0	0	1	0	0	1	0	0	0	1	1	1	1	0	0	1	1	0	1	0	1	0	0	0	0	1	0	0	0	2	0	0	0	1	0	0	3	25	10	15	50	0	1	0	-3	-10
14588	1	0	0	0	1	0	0	0	0	1	0	1	1	0	0	0	0	0	0	1	1	0	0	0	0	0	0	1	0	0	0	4	1	0	0	0	0	0	0.04	5	10	15	30	0	1	0	-0.04	-10
14593	1	0	0	0	1	0	0	0	0	0	1	0	1	1	0	0	1	0	1	0	1	0	0	0	0	1	0	1	0	0	0	2	0	0	0	1	0	0	0.1	10	10	10	30	0	1	0	-0.1	-10
14598	1	0	0	0	0	0	0	1	0	0	0	1	1	1	0	0	1	0	1	0	1	0	0	0	0	0	0	1	0	0	0	4	0	1	0	1	0	0	3.8	70	10	25	105	0	0	1	-3.8	-10
14601	1	0	0	0	0	0	0	0	0	0	1	1	1	1	1	0	1	0	0	0	0	0	0	0	0	1	0	0	0	0	0	2	0	0	0	1	0	0	5	25	10	14	49	0	0	1	-5	-10
14607	1	0	0	0	1	1	0	0	1	1	0	1	1	0	0	0	0	0	0	0	0	0	1	0	0	0	0	1	0	0	0	3	0	0	0	0	0	0	5.1	50	5	10	65	0	0	1	-5.1	-5
14622	1	0	0	0	0	0	0	0	0	1	0	0	0	0	0	0	1	0	0	0	0	0	0	0	0	0	0	1	0	0	0	0	0	0	0	1	0	0	3.6	20	3	10	33	1	1	0	-3.6	-3
14626	1	0	0	0	0	0	0	0	0	0	0	1	1	1	1	0	1	0	1	0	1	0	0	0	0	0	0	1	0	0	0	3	0	0	0	1	0	0	3.4	8	15	30	53	0	0	1	-3.4	-15
14645	1	0	0	0	0	0	0	0	0	1	0	1	1	0	0	1	1	0	0	0	0	0	0	0	0	1	0	1	0	0	0	3	0	0	0	1	0	0	8.8	35	5	18	58	0	1	0	-8.8	-5
14647	1	0	0	0	0	0	0	0	1	0	0	1	1	0	0	1	1	0	0	0	0	1	0	0	0	0	0	1	0	0	0	3	0	0	0	1	0	0	3	20	5	10	35	0	1	0	-3	-5
14656	1	0	0	0	0	0	0	0	1	0	0	1	1	0	0	0	0	0	0	0	0	1	0	0	0	0	0	1	0	0	0	3	0	0	0	0	0	0	0	10	8	18	36	0	0	1	0	-8
14659	1	0	0	0	1	0	0	0	0	0	0	1	1	1	1	0	0	0	0	1	1	0	0	0	0	0	0	1	0	0	0	2	1	0	0	0	0	0	2.5	8	10	17	35	0	0	0	-2.5	-10
14663	1	0	0	0	1	1	0	0	0	0	1	1	0	0	0	0	1	0	0	0	1	0	0	0	0	1	0	1	0	0	0	2	0	0	0	1	0	0	0.15	15	15	15	45	0	1	0	-0.15	-15
14664	1	0	0	0	1	0	0	0	0	0	0	1	1	1	1	0	0	0	0	0	0	0	1	0	0	0	0	1	0	0	0	3	0	1	0	0	0	0	2.5	30	10	25	65	1	0	1	-2.5	-10
14666	1	0	0	0	0	0	0	0	0	0	0	1	1	0	1	0	1	0	0	0	0	0	0	0	0	0	0	1	0	0	0	3	1	0	0	1	0	0	6.6	90	4	10	104	0	1	0	-6.6	-4
14668	1	0	0	0	0	0	0	0	0	1	0	1	1	0	0	0	0	0	0	0	1	0	0	0	0	0	0	1	0	0	0	3	0	0	0	0	0	0	2.1	10	10	10	30	0	1	0	-2.1	-10
14669	1	0	0	0	0	0	0	0	1	1	0	1	1	0	1	0	1	0	0	0	0	0	0	0	0	1	0	1	0	0	0	3	0	0	0	1	0	0	0	12	5	10	27	0	0	1	0	-5
14671	1	0	0	0	0	1	0	0	0	0	0	0	0	0	0	0	0	0	0	0	0	1	0	0	0	0	0	1	1	0	0	3	0	0	1	0	1	0	0	135	7	20	162	1	0	0	0	-7
14674	1	0	0	0	1	0	0	0	0	0	0	1	1	1	0	0	1	0	0	0	1	0	0	0	0	1	0	1	0	0	0	2	0	0	0	1	0	0	0.1	10	10	10	30	0	1	0	-0.1	-10
14676	1	0	0	0	0	1	0	0	0	0	1	1	1	1	0	0	1	0	0	0	1	0	0	0	0	1	0	0	0	0	0	3	0	0	0	1	0	0	2.1	10	1	20	31	0	0	1	-2.1	-1
14678	1	0	0	0	0	0	0	0	0	0	0	1	1	0	1	0	1	0	0	0	1	0	0	0	0	0	0	1	0	0	0	3	0	0	0	1	0	0	3.6	20	5	65	90	0	0	1	-3.6	-5
14680	1	0	0	0	1	0	0	0	0	0	0	1	0	0	1	0	1	0	0	0	0	0	0	0	0	0	0	1	0	0	0	2	1	0	0	1	0	0	0	17	1	33	51	0	0	1	0	-1
14684	1	0	0	0	1	1	0	0	0	1	0	0	1	0	0	1	1	0	0	0	0	0	0	0	0	1	0	1	0	0	0	2	0	0	0	1	0	0	3.03	20	20	40	80	0	0	1	-3.03	-20
14687	1	0	0	0	1	0	0	0	0	1	0	0	1	0	0	0	1	0	0	0	1	0	0	0	0	1	0	1	0	0	0	3	0	0	0	1	0	0	6.1	10	10	20	40	0	0	1	-6.1	-10
14690	1	0	0	0	1	0	0	0	1	0	1	0	1	0	1	0	1	0	0	0	0	0	0	0	0	0	0	1	0	0	0	1	1	0	0	1	0	0	3.6	10	3	13	26	0	1	0	-3.6	-3
14696	1	0	0	0	1	0	0	0	0	1	0	1	1	1	0	0	1	0	0	0	1	0	0	0	0	0	0	1	0	0	0	2	0	0	0	1	0	0	2.1	10	10	20	40	0	0	1	-2.1	-10
14698	1	0	0	0	0	0	0	0	0	0	0	1	1	0	0	0	0	0	0	0	0	1	0	0	0	0	0	1	0	1	0	1	0	0	0	0	0	0	0	45	20	30	95	1	0	0	0	-20
14699	1	0	0	0	0	0	0	0	1	1	0	1	1	0	0	1	1	0	0	0	0	0	0	0	0	0	0	1	0	0	0	3	0	0	0	1	0	0	6	40	2	13	55	0	0	1	-6	-2
14701	1	0	0	0	0	1	0	0	0	0	1	1	1	0	1	0	1	0	0	0	0	0	1	0	0	0	0	1	0	0	0	2	0	0	0	1	0	0	0	50	10	30	90	0	0	0	0	-10
14703	1	0	0	0	1	0	0	1	0	1	0	0	1	0	1	0	1	0	0	0	0	0	0	0	0	0	0	1	0	0	0	3	0	0	0	1	0	0	2.1	10	10	20	40	0	1	0	-2.1	-10
14705	1	0	0	0	0	0	0	0	1	0	0	1	1	0	0	1	0	0	0	0	0	0	0	0	0	0	0	1	0	0	0	3	0	0	0	0	0	0	4	25	5	25	55	0	0	0	-4	-5
14713	1	0	0	0	1	0	0	0	0	0	0	0	1	0	0	0	0	0	0	0	0	0	0	0	0	1	0	1	0	0	0	3	0	0	0	0	0	0	2	20	20	33	73	0	1	0	-2	-20
14714	1	0	0	0	0	0	0	1	0	0	1	1	0	0	1	0	1	0	1	0	1	1	0	0	0	0	1	1	0	0	0	3	0	0	1	1	0	0	2.5	30	5	30	65	0	0	1	-2.5	-5
14717	1	0	0	0	1	0	0	0	0	1	0	1	1	1	0	0	1	0	0	0	0	0	0	0	0	1	0	1	0	0	0	1	0	0	0	1	0	0	2.1	10	10	20	40	0	0	0	-2.1	-10
14723	1	0	0	0	0	0	0	0	1	1	0	1	1	0	0	0	1	0	0	0	0	0	0	0	0	1	0	1	0	0	0	2	0	0	0	1	0	0	0	10	3	17	30	0	1	0	0	-3
14724	1	0	0	0	1	0	0	0	0	1	0	1	1	0	1	0	0	0	1	0	1	0	0	0	0	0	0	1	0	0	0	3	0	0	1	0	0	0	13.2	57	10	25	92	0	1	0	-13.2	-10
14726	1	0	0	0	0	0	0	0	0	1	0	1	1	0	1	0	1	0	0	0	1	0	1	0	0	0	0	1	0	0	0	2	0	0	0	1	0	0	3.3	80	5	15	100	0	1	0	-3.3	-5
14728	1	0	0	0	1	0	0	0	1	1	0	1	1	0	1	0	1	0	0	0	0	0	0	0	0	1	0	1	0	0	0	1	1	0	0	1	0	0	4.8	25	4	10	39	0	1	0	-4.8	-4
14748	1	0	0	0	0	0	0	1	0	0	1	0	0	0	0	0	0	1	0	0	1	0	0	0	0	0	0	1	0	0	0	3	1	0	0	1	0	0	3.6	10	5	30	45	0	1	0	-3.6	-5
14753	1	0	0	0	0	0	0	0	1	0	1	1	1	0	1	0	1	0	0	0	0	0	0	0	1	0	0	1	0	0	0	3	0	0	0	1	0	0	7.8	40	10	5	55	0	1	0	-7.8	-10
14761	1	0	0	0	0	0	0	0	0	0	0	1	1	1	0	0	1	0	1	0	0	0	0	0	0	0	1	1	0	0	0	3	0	1	0	1	0	0	4.6	25	10	15	50	0	1	0	-4.6	-10
14772	1	0	0	0	1	0	0	0	0	1	0	1	1	0	1	0	1	0	0	0	0	0	0	0	0	0	0	1	0	0	0	3	0	0	0	1	0	0	6	40	10	25	75	0	1	0	-6	-10
14780	1	0	0	0	1	0	0	0	0	0	0	1	1	0	1	0	0	0	0	0	1	1	0	0	0	0	0	1	0	0	0	2	0	0	0	0	0	0	3.6	15	15	15	45	1	0	0	-3.6	-15
14791	1	0	0	0	0	0	0	1	0	0	0	1	1	0	0	0	0	0	0	0	1	0	1	0	0	0	0	1	0	0	0	3	0	0	1	0	0	0	2.5	55	13	35	103	0	1	0	-2.5	-13
14792	1	0	0	0	0	0	0	0	1	1	0	1	1	0	0	0	1	0	0	0	1	0	0	0	0	1	0	1	0	0	0	3	0	0	0	1	0	0	4	65	2	10	77	0	1	0	-4	-2
14794	1	0	0	0	1	0	0	1	0	0	0	1	0	0	0	0	0	0	0	0	1	0	0	0	0	0	0	1	0	0	0	2	1	0	0	0	0	0	0	50	10	25	85	0	1	0	0	-10
14804	1	0	0	0	1	0	0	0	0	0	1	1	1	0	1	0	0	0	0	0	1	0	0	0	0	0	0	1	0	0	0	4	0	0	0	0	0	0	2.5	105	10	30	145	1	0	0	-2.5	-10
14809	1	0	0	0	1	0	0	0	0	0	1	1	1	0	0	0	0	0	0	0	0	0	0	0	0	1	0	1	0	0	0	0	0	0	0	0	0	0	0.05	5	12	25	42	0	1	0	-0.05	-12
14820	1	0	0	0	0	0	0	1	0	0	1	1	0	0	0	0	0	0	0	1	0	1	0	0	0	0	0	1	0	0	0	3	0	0	1	0	0	0	2.5	15	8	25	48	0	0	0	-2.5	-8
14840	1	0	0	0	0	0	0	0	1	1	0	1	1	0	1	0	1	0	0	0	0	0	0	0	0	0	0	1	0	0	0	1	0	0	0	1	0	0	0	22	2	22	46	0	1	0	0	-2
14843	1	0	0	0	1	0	0	0	1	0	0	1	1	0	1	0	0	0	1	0	1	0	0	0	0	0	0	1	0	0	0	1	1	0	0	0	0	0	0	40	5	12	57	0	1	0	0	-5
14860	1	0	0	0	0	0	0	0	0	1	0	1	1	0	0	0	0	0	0	0	1	0	0	0	0	1	0	0	0	0	0	2	1	0	0	0	0	0	2	20	20	20	60	0	0	1	-2	-20
14880	1	0	0	0	1	1	0	1	0	0	0	1	1	0	0	0	0	0	0	0	1	1	0	0	0	1	0	1	0	0	0	2	0	0	0	0	0	0	0	22	11	23	56	0	0	1	0	-11
14884	1	0	0	0	0	0	0	0	1	0	1	1	1	0	0	0	1	0	0	0	0	0	1	0	0	0	0	1	0	0	0	2	0	0	0	1	0	0	4	25	4	23	52	0	1	0	-4	-4
14891	1	0	0	0	1	0	0	1	0	0	0	1	0	0	0	0	0	0	0	0	0	0	0	0	0	0	0	1	0	0	0	3	1	0	0	0	0	0	2.5	10	2	10	22	0	0	1	-2.5	-2
14894	1	0	0	0	1	0	0	0	0	1	0	1	1	0	0	0	0	0	0	0	0	0	0	0	0	0	0	1	0	0	0	2	1	0	0	0	0	0	5	50	3	11	64	1	1	0	-5	-3
14924	1	0	0	0	0	0	0	0	0	0	0	1	1	0	0	0	0	0	1	0	1	0	1	0	0	0	0	1	0	0	0	3	0	1	0	0	0	0	6	30	10	25	65	1	1	0	-6	-10
14927	1	0	0	0	1	0	0	0	0	0	1	1	1	0	1	0	1	0	0	0	0	0	1	0	0	0	0	1	0	0	0	3	1	0	0	1	0	0	5	60	5	15	80	0	1	0	-5	-5
14934	1	0	0	0	0	0	0	0	0	1	0	1	1	1	0	0	1	0	0	0	1	0	0	0	0	1	0	0	0	0	0	3	0	0	0	1	0	0	3	8	6	10	24	0	1	0	-3	-6
14940	1	0	0	0	0	0	0	1	0	0	0	0	0	0	0	0	0	1	0	0	1	0	0	0	0	0	0	0	0	0	0	2	0	0	0	1	0	0	3.4	10	10	30	50	0	1	0	-3.4	-10
14952	1	0	0	0	0	0	0	0	0	0	0	0	0	0	0	1	0	0	0	0	1	0	0	0	0	0	0	1	0	0	0	2	0	0	0	0	0	0	0	30	5	15	50	0	1	0	0	-5
14961	1	0	0	0	1	0	0	0	0	0	0	1	0	0	0	0	1	0	1	0	0	0	0	0	0	0	0	1	0	0	0	1	1	0	0	1	0	0	0	15	5	25	45	1	0	0	0	-5
14966	1	0	0	0	0	0	0	0	0	1	0	1	1	0	1	0	0	0	0	0	1	0	0	0	0	0	0	1	0	0	0	3	0	0	0	0	0	0	2.5	15	10	30	55	0	1	0	-2.5	-10
14986	1	0	0	0	1	1	0	0	0	0	0	0	0	0	0	1	0	0	0	0	1	1	0	0	0	1	0	1	0	0	0	1	0	0	1	0	1	0	0	45	20	15	80	1	1	0	0	-20
14991	1	0	0	0	1	0	0	0	0	0	1	1	1	0	1	0	0	0	0	0	1	0	1	0	0	0	0	1	0	0	0	3	0	0	1	0	0	0	0	15	4	10	29	1	1	0	0	-4
14997	1	0	0	0	1	0	0	0	0	0	0	1	1	0	1	0	1	0	0	0	0	1	0	0	0	1	0	1	0	0	0	1	1	0	0	1	0	0	12.8	30	5	27	62	0	1	0	-12.8	-5
15002	1	0	0	0	1	0	0	0	1	0	1	1	1	0	0	0	0	0	0	0	0	0	0	0	0	0	0	1	0	0	1	1	0	0	0	0	0	0	0	20	8	28	56	0	0	0	0	-8
15031	1	0	0	0	1	0	0	0	1	1	0	1	1	0	0	0	0	0	1	0	0	0	0	0	0	0	0	1	0	0	0	1	1	0	0	0	0	0	2.4	6	8	15	29	0	0	1	-2.4	-8
15043	1	0	0	0	1	0	0	0	0	1	0	1	0	0	0	0	1	0	0	0	0	0	0	0	0	0	0	1	0	0	0	3	0	0	0	1	0	0	0	25	19	50	94	1	1	0	0	-19
15048	1	0	0	0	1	0	0	0	0	1	0	1	1	1	1	0	0	0	1	0	0	0	1	0	0	0	0	1	0	0	0	1	0	0	0	0	0	0	6.6	65	2	30	97	0	0	0	-6.6	-2
15076	1	0	0	0	0	0	0	0	0	1	0	1	1	1	0	0	0	0	0	0	1	0	0	0	0	0	0	1	0	0	0	3	0	0	0	0	0	0	0	20	5	20	45	0	1	0	0	-5
15078	1	0	0	0	0	0	0	0	0	1	0	1	0	0	1	0	0	0	0	0	1	0	0	0	0	0	0	1	0	0	0	3	0	0	0	0	0	0	3.8	15	15	8	38	0	0	1	-3.8	-15
15079	1	0	0	0	0	0	0	0	0	0	1	1	1	0	0	0	1	0	0	0	1	0	0	0	1	0	0	1	0	0	0	4	0	0	0	1	0	0	6	45	6	10	61	0	0	0	-6	-6
15084	1	0	0	0	0	0	0	0	0	1	0	1	1	1	1	0	1	0	1	0	1	0	0	0	0	0	0	1	0	0	0	2	1	0	0	1	0	0	0	25	4	24	53	0	1	0	0	-4
15091	1	0	0	0	1	1	0	1	0	0	1	0	0	1	1	0	0	0	0	0	1	0	0	0	0	0	0	1	0	0	0	1	0	0	0	0	0	0	5	60	20	35	115	0	1	0	-5	-20
15117	1	0	0	0	1	1	0	0	1	1	0	1	1	1	0	1	1	0	0	0	1	0	0	0	1	0	0	0	0	0	0	2	0	0	0	1	0	0	5	35	10	15	60	0	1	0	-5	-10
15122	1	0	0	0	1	1	0	0	0	0	0	1	0	0	1	0	1	0	0	0	1	1	0	0	0	0	0	1	0	0	0	3	1	0	0	1	0	0	0	7	3	20	30	1	0	1	0	-3
15147	1	0	0	0	1	0	0	0	0	1	0	1	1	0	0	0	1	0	0	0	0	0	0	0	0	0	0	1	0	0	0	1	0	0	0	1	0	0	3.6	10	1	30	41	0	0	1	-3.6	-1
15169	1	0	0	0	1	0	0	0	0	0	0	1	1	0	1	0	0	0	0	0	1	1	0	0	0	0	0	1	0	0	0	3	0	0	1	0	0	0	2.5	40	15	25	80	1	0	1	-2.5	-15
15171	1	0	0	0	1	0	0	0	1	0	1	1	1	1	1	0	0	0	0	1	1	1	0	0	0	0	0	1	0	0	0	3	0	0	0	0	0	0	0	15	3	35	53	0	0	0	0	-3
15189	1	0	0	0	0	1	0	0	0	1	0	1	1	0	1	0	1	0	0	0	0	0	0	1	0	0	0	1	0	0	1	1	0	0	0	1	0	0	5	28	2	25	55	0	0	0	-5	-2
15194	1	0	0	0	0	0	0	0	1	0	1	1	1	0	1	0	1	0	0	0	0	0	1	0	0	0	0	1	0	0	0	2	1	0	0	1	0	0	0	35	13	70	118	0	0	1	0	-13
15197	1	0	0	0	0	1	0	0	0	0	0	1	1	0	1	0	0	0	0	0	1	0	0	0	0	0	0	0	0	0	0	3	0	0	1	0	1	0	0	62	8	30	100	0	1	0	0	-8
15230	1	0	0	0	1	0	0	1	0	0	0	1	1	1	1	0	1	0	0	0	0	1	0	0	0	0	0	0	0	0	0	3	1	0	0	1	0	0	20	40	5	35	80	0	1	0	-20	-5
15231	1	0	0	0	1	0	0	0	0	0	0	0	0	0	0	0	1	0	0	0	0	1	0	0	0	0	0	0	0	0	0	3	1	0	0	1	0	0	0	12	2	30	44	0	0	0	0	-2
15233	1	0	0	0	1	0	0	0	1	1	0	1	1	0	0	0	1	0	0	0	0	0	0	0	1	0	0	1	0	0	0	1	0	0	0	1	0	0	8.8	45	5	55	105	0	0	1	-8.8	-5
15235	1	0	0	0	1	0	0	0	1	0	0	1	1	0	0	0	0	0	0	0	0	0	0	0	1	0	0	1	0	0	0	4	0	0	0	0	0	0	0	90	10	5	105	0	1	0	0	-10
15236	1	0	0	0	1	0	0	0	0	1	0	1	1	1	1	0	0	1	0	0	0	0	1	0	0	0	0	1	0	0	0	3	1	0	0	1	0	0	0	50	5	35	90	0	0	0	0	-5
15269	1	0	0	0	0	0	0	1	0	1	0	1	1	0	0	1	0	0	0	0	0	0	0	0	0	0	0	1	0	0	0	0	1	0	0	0	0	0	5	57	4	17	78	0	0	1	-5	-4
15272	1	0	0	0	1	0	0	0	0	0	0	1	1	0	1	0	1	0	0	0	0	0	1	0	0	0	0	1	0	0	0	2	0	0	0	1	0	0	10	45	8	25	78	0	0	0	-10	-8
15278	1	0	0	0	1	0	0	0	1	1	0	1	1	0	1	0	1	0	0	0	0	0	0	0	0	0	0	1	0	0	0	4	1	0	0	1	0	0	4.4	20	3	10	33	0	1	0	-4.4	-3
15292	1	0	0	0	1	0	0	0	1	0	1	1	1	1	1	0	1	0	0	0	0	0	0	0	0	0	0	1	0	0	0	2	0	0	0	1	0	0	0.4	25	12	31	68	0	1	0	-0.4	-12
15298	1	0	0	0	0	0	0	0	1	0	1	1	1	0	1	0	1	0	0	0	0	0	0	0	0	0	0	1	0	0	0	3	0	0	0	1	0	0	5	49	3	19	71	0	0	1	-5	-3
15305	1	0	0	0	0	0	0	0	0	0	0	1	1	0	0	0	0	1	0	1	1	0	0	0	0	0	0	1	0	0	0	2	0	0	0	1	0	0	6	20	10	10	40	0	1	0	-6	-10
15308	1	0	0	0	1	0	0	0	1	0	1	1	1	1	1	0	0	0	0	0	0	0	0	0	1	0	0	1	0	0	0	3	0	0	0	0	0	0	5	25	10	30	65	0	0	0	-5	-10
15313	1	0	0	0	0	0	0	1	0	1	0	1	0	0	0	0	0	0	1	0	0	0	0	0	0	0	0	1	0	0	0	1	0	1	0	0	0	0	2.4	15	5	14	34	0	1	0	-2.4	-5
15321	1	0	0	0	1	0	0	0	0	1	0	1	0	0	0	0	1	0	0	0	0	0	0	0	0	1	0	0	0	0	0	0	0	0	0	1	0	0	6.8	20	5	15	40	1	0	1	-6.8	-5
15324	1	0	0	0	0	0	0	0	0	0	0	1	1	0	0	0	0	0	1	0	1	0	0	0	0	0	0	1	0	0	0	2	0	0	1	0	0	0	2.4	5	8	23	36	1	0	0	-2.4	-8
15325	1	0	0	0	1	0	0	0	0	0	1	1	1	0	0	1	0	0	1	0	0	1	0	0	0	0	0	1	0	0	0	2	0	1	0	0	0	0	0	40	15	45	100	1	0	0	0	-15
15342	1	0	0	0	0	0	0	0	0	1	0	1	1	1	0	1	1	0	1	0	0	1	0	0	0	0	0	1	0	0	0	3	0	0	0	1	0	0	3.6	15	5	30	50	0	1	0	-3.6	-5
15348	1	0	0	0	1	0	0	0	1	0	1	1	1	0	1	0	0	0	0	0	1	0	1	0	0	0	0	1	0	0	0	3	1	0	0	0	0	0	3.4	40	9	10	59	0	1	0	-3.4	-9
15349	1	0	0	0	1	0	0	0	0	0	0	1	1	1	1	0	1	0	0	0	0	0	0	0	1	0	0	1	0	0	0	4	0	0	0	1	0	0	6.1	25	5	10	40	0	0	1	-6.1	-5
15358	1	0	0	0	1	0	0	0	0	0	0	1	1	0	0	0	0	1	0	0	1	0	0	0	1	0	0	1	0	0	0	2	0	0	1	1	0	0	9	60	10	27	97	0	1	0	-9	-10
15361	1	0	0	0	1	1	0	0	0	1	0	1	1	1	0	0	0	1	1	0	0	0	0	0	0	0	0	1	1	0	0	3	0	0	0	1	0	0	4.6	15	4	11	30	0	1	0	-4.6	-4
15386	1	0	0	0	0	0	0	0	0	0	0	1	1	0	0	1	0	0	1	0	0	1	0	0	0	0	0	1	0	0	0	4	0	0	1	0	0	0	2.5	20	15	45	80	1	0	0	-2.5	-15
15391	1	0	0	0	1	0	0	0	0	0	1	1	1	0	0	1	1	0	0	0	0	0	0	0	0	0	0	1	0	0	0	1	1	0	0	1	0	0	0	20	5	13	38	0	1	0	0	-5
15395	1	0	0	0	0	1	0	0	0	0	0	1	1	0	1	0	0	1	0	0	1	0	1	0	0	0	0	1	0	0	0	4	0	0	1	1	1	0	0	42	7	1	50	0	0	0	0	-7
15402	1	0	0	0	0	1	0	0	0	0	1	1	0	0	0	0	0	1	1	0	1	0	0	0	0	0	0	1	0	0	0	4	0	0	0	1	0	0	7	35	5	25	65	1	1	0	-7	-5
15420	1	0	0	0	1	1	0	0	0	0	0	1	1	0	1	0	0	0	0	0	1	0	1	0	0	0	0	0	0	0	0	1	0	0	1	0	1	0	10	60	10	33	103	1	1	0	-10	-10
15427	1	0	0	0	0	1	0	0	0	0	0	0	0	0	0	0	1	0	1	0	0	0	0	0	0	0	0	1	0	0	0	0	0	0	0	1	0	0	6	16	5	8	29	0	1	0	-6	-5
15432	1	0	0	0	0	0	0	0	1	1	0	1	1	0	0	0	1	0	0	0	0	0	0	0	0	0	0	1	0	0	0	2	0	0	0	1	0	0	0	60	4	12	76	0	1	0	0	-4
15458	1	0	0	0	0	0	0	0	1	0	0	1	1	0	1	0	1	0	0	0	1	0	0	0	0	0	0	1	0	0	0	3	0	0	0	1	0	0	3.2	40	2	18	60	0	1	0	-3.2	-2
15468	1	0	0	0	0	0	0	0	0	0	1	1	1	0	1	0	1	0	1	0	1	0	0	0	1	1	0	1	0	0	0	1	0	0	0	1	0	0	8.1	70	15	40	125	0	0	1	-8.1	-15
15475	1	0	0	0	1	0	0	0	0	0	1	0	1	0	0	0	0	1	0	0	0	0	0	0	0	0	0	1	0	0	0	1	0	0	1	1	0	0	3	40	1	22	63	0	1	0	-3	-1
15480	1	0	0	0	1	0	0	0	0	0	1	0	0	0	0	1	1	0	0	0	0	1	0	0	0	0	1	1	0	0	0	1	0	0	0	1	0	0	6.5	6	2	53	61	1	0	1	-6.5	-2
15508	1	0	0	0	1	0	0	0	1	1	0	1	1	0	0	0	0	0	1	0	0	0	0	0	0	0	0	1	0	0	0	1	0	1	0	0	0	0	4.8	3	9	8	20	0	0	1	-4.8	-9
15522	1	0	0	0	1	1	0	0	0	1	0	1	1	1	1	0	0	0	0	0	1	0	0	0	0	0	0	1	0	0	0	2	0	0	0	0	0	0	0	40	15	25	80	0	0	1	0	-15
15528	1	0	0	0	1	0	0	0	0	0	0	1	0	0	0	1	1	0	0	0	0	0	0	0	0	0	0	1	0	0	0	2	0	0	0	1	0	0	5	55	1	11	67	0	1	0	-5	-1
15539	1	0	0	0	0	1	0	0	1	1	0	1	1	0	0	1	0	0	0	0	0	0	1	0	0	0	1	1	0	0	0	0	0	0	0	0	0	0	5	45	10	10	65	0	0	0	-5	-10
15547	1	0	0	0	1	0	0	1	0	0	1	1	1	0	0	1	1	0	0	0	0	0	0	0	0	0	0	1	0	0	0	0	0	0	0	1	0	0	4.4	30	15	30	75	0	1	0	-4.4	-15
15549	1	0	0	0	1	1	0	0	0	0	0	1	1	0	1	0	0	0	0	0	0	0	0	0	1	0	0	1	0	0	0	3	0	0	1	0	1	0	1.8	15	10	15	40	1	0	1	-1.8	-10
15557	1	0	0	0	1	1	0	0	0	0	0	1	0	0	1	0	0	0	0	0	1	0	0	0	0	0	0	1	0	0	0	1	0	0	1	0	1	0	0	40	15	20	75	1	0	0	0	-15
15567	1	0	0	0	0	0	0	0	1	1	0	1	1	0	1	0	0	0	0	0	0	0	1	0	0	0	0	1	0	0	0	2	0	0	0	0	0	0	9.53	15	10	70	95	0	0	1	-9.53	-10
15581	1	0	0	0	1	0	0	0	1	0	0	0	0	0	1	0	1	0	0	0	1	0	0	0	0	0	0	1	0	0	0	3	1	0	0	1	0	0	0	35	12	39	86	0	1	0	0	-12
15596	1	0	0	0	0	1	0	0	0	0	1	1	0	0	0	1	1	0	0	0	0	1	0	0	0	1	0	1	0	0	0	2	0	0	0	1	0	0	4.4	20	5	35	60	0	1	0	-4.4	-5
15598	1	0	0	0	0	1	0	0	0	1	0	1	0	0	0	0	0	0	0	0	1	0	0	0	0	0	1	1	0	0	0	0	0	0	1	0	0	0	0	15	25	40	80	1	0	0	0	-25
15618	1	0	0	0	0	0	0	0	0	0	1	1	1	0	1	0	1	0	0	0	0	0	0	0	0	1	0	1	0	0	0	2	0	0	0	1	0	0	4	30	5	36	71	0	0	1	-4	-5
15623	1	0	0	0	1	0	0	0	0	0	1	1	1	0	0	1	0	0	0	1	1	0	0	0	0	0	0	1	0	0	0	3	0	0	1	0	0	0	4.6	20	10	12	42	1	1	0	-4.6	-10
15631	1	0	0	0	1	0	0	0	0	0	0	1	1	0	0	0	1	0	1	0	1	0	0	0	0	0	0	1	0	0	0	4	1	0	0	1	0	0	2.5	45	12	25	82	1	1	0	-2.5	-12
15639	1	0	0	0	0	1	0	0	0	1	0	1	0	0	0	0	1	0	0	0	1	0	0	0	0	0	0	1	0	0	0	0	0	0	0	1	0	0	4.8	10	5	10	25	0	1	0	-4.8	-5
15657	1	0	0	0	1	1	0	0	0	0	0	1	1	0	1	0	0	0	1	0	1	1	0	0	0	0	0	1	0	0	0	0	0	0	1	0	1	0	0	60	10	50	120	1	1	0	0	-10
15663	1	0	0	0	0	0	0	0	1	1	0	1	1	0	1	0	1	0	0	0	1	0	0	0	0	1	0	1	0	0	0	2	0	0	0	1	0	0	4.6	30	10	50	90	0	1	0	-4.6	-10
15670	1	0	0	0	0	0	0	0	1	0	0	1	1	1	0	1	0	0	0	1	1	1	0	0	0	0	0	1	0	0	0	1	0	0	0	0	0	0	4.5	45	8	17	70	0	1	0	-4.5	-8
15678	1	0	0	0	1	0	0	0	1	0	1	1	1	0	0	0	1	0	0	0	0	0	0	0	1	0	0	1	0	0	0	2	0	0	0	1	0	0	4.4	45	10	70	125	0	0	1	-4.4	-10
15683	1	0	0	0	0	1	0	0	0	1	0	1	0	0	0	1	0	0	0	1	1	1	0	0	0	0	0	1	0	0	0	1	0	0	1	0	0	0	2.8	35	8	45	88	1	1	0	-2.8	-8
15690	1	0	0	0	1	0	0	0	0	1	0	0	0	0	0	1	0	0	0	1	1	0	0	0	0	0	0	1	0	0	0	4	0	0	1	0	0	0	2.5	30	7	22	59	1	1	0	-2.5	-7
15718	1	0	0	0	1	0	0	0	0	1	0	0	0	0	0	0	0	0	0	0	0	0	0	0	0	0	0	1	0	0	0	2	0	0	0	0	0	0	6	15	5	25	45	1	0	1	-6	-5
15719	1	0	0	0	1	0	0	1	0	0	0	1	1	0	0	0	0	0	0	0	0	0	1	0	0	0	0	1	0	0	0	3	0	0	1	0	0	0	0	45	15	20	80	0	0	0	0	-15
15734	1	0	0	0	0	0	0	0	0	1	0	1	1	0	1	0	1	0	0	0	0	0	0	0	0	0	0	1	0	0	0	2	0	0	0	1	0	0	0	25	5	25	55	0	0	1	0	-5
15755	1	0	0	0	0	0	0	0	1	0	0	1	1	0	1	0	0	0	0	0	1	0	1	0	0	0	0	1	0	0	0	1	0	0	0	0	0	0	0	65	5	15	85	0	1	0	0	-5
15802	1	0	0	0	0	0	0	0	0	1	0	1	1	1	0	1	0	0	0	0	0	0	0	0	0	0	0	1	0	0	0	3	0	0	0	0	0	0	3.5	15	5	20	40	0	1	0	-3.5	-5
15806	1	0	0	0	0	1	0	1	0	0	0	0	0	0	0	0	1	0	1	0	0	0	0	0	0	0	0	1	0	0	0	2	0	0	1	1	1	0	0	120	15	45	180	0	1	0	0	-15
15829	1	0	0	0	1	0	0	0	1	1	0	1	1	0	1	0	0	0	0	0	0	1	0	0	0	0	0	1	0	0	0	2	1	0	0	0	0	0	0	15	5	65	85	0	0	0	0	-5
15835	1	0	0	0	1	0	0	1	0	0	0	1	0	0	0	0	0	1	1	0	0	0	0	0	0	1	0	1	0	0	0	3	1	0	0	1	0	0	0	30	1	30	61	0	1	0	0	-1
15839	1	0	0	0	1	0	0	0	1	1	0	1	1	1	1	0	0	0	0	0	1	0	1	0	0	0	0	1	0	0	0	3	0	0	0	0	0	0	0	20	15	50	85	0	1	0	0	-15
15849	1	0	0	0	1	0	0	0	1	0	0	1	1	0	1	0	0	0	1	0	1	0	0	0	0	0	0	1	0	0	0	4	0	0	0	0	0	0	2.5	30	5	30	65	0	0	0	-2.5	-5
15862	1	0	0	0	1	0	0	1	0	0	0	0	1	0	1	0	0	0	0	0	0	0	0	0	0	0	0	1	0	0	0	1	0	0	0	0	0	0	7.2	20	5	20	45	0	1	0	-7.2	-5
15865	1	0	0	0	1	0	0	1	0	0	1	1	1	1	0	0	0	0	1	0	0	0	0	0	0	0	0	1	0	0	0	3	0	0	1	0	0	0	1.6	12	8	20	40	0	1	0	-1.6	-8
15871	1	0	0	0	0	0	0	0	0	0	0	1	1	1	0	0	0	0	0	0	1	0	1	0	0	0	0	1	0	0	0	2	0	1	0	0	0	0	3	65	5	10	80	0	0	0	-3	-5
15875	1	0	0	0	1	0	0	0	0	1	0	1	1	0	1	0	0	0	1	0	0	0	0	0	0	0	0	1	0	0	0	4	0	0	1	0	0	0	5.4	50	5	22	77	0	1	0	-5.4	-5
15881	1	0	0	0	0	0	0	0	0	0	0	1	1	1	0	0	0	0	0	0	1	0	1	0	0	0	0	1	0	0	0	2	0	1	0	0	0	0	3	65	5	10	80	0	0	0	-3	-5
15889	1	0	0	0	0	0	0	0	0	0	0	1	1	0	1	0	0	0	0	0	0	0	1	0	0	0	0	1	0	0	0	3	0	0	0	0	0	0	10	60	5	10	75	0	0	0	-10	-5
15903	1	0	0	0	0	0	0	1	0	0	1	1	1	0	1	0	1	0	0	0	0	1	0	0	0	1	0	1	0	0	0	2	0	0	0	1	0	0	0	30	15	30	75	0	0	1	0	-15
15915	1	0	0	0	0	0	0	0	1	0	1	1	1	0	1	0	0	0	0	0	1	0	0	0	0	0	0	1	0	0	0	3	0	0	0	0	0	0	6	40	2	25	67	0	1	0	-6	-2
15918	1	0	0	0	0	0	1	0	0	0	0	1	1	1	1	0	1	0	0	0	1	0	0	0	0	0	0	1	0	0	0	3	0	0	0	1	0	0	4.5	65	10	25	100	0	0	1	-4.5	-10
15929	1	0	0	0	1	0	0	1	0	1	0	1	1	0	1	0	0	0	0	1	1	0	1	0	0	0	0	1	0	0	0	2	0	0	1	0	0	0	0.04	30	10	25	65	0	1	0	-0.04	-10
15930	1	0	0	0	0	0	0	0	0	1	0	1	0	0	1	0	0	0	1	0	1	1	0	0	0	0	0	1	0	0	0	3	0	0	0	0	0	0	6.8	35	7	14	56	0	1	0	-6.8	-7
15946	1	0	0	0	1	1	0	0	0	0	0	1	1	1	0	1	1	0	0	0	0	0	0	0	0	0	0	1	0	0	0	0	0	0	0	1	0	0	4.4	30	15	20	65	0	1	0	-4.4	-15
15980	1	0	0	0	1	0	0	0	0	0	0	0	0	0	0	0	1	0	0	0	0	0	0	0	0	0	0	1	0	0	0	3	0	0	0	1	0	0	8.4	45	10	15	70	0	1	0	-8.4	-10
15995	1	0	0	0	1	0	0	0	0	0	0	1	1	0	1	0	0	0	1	0	1	0	1	0	0	0	0	1	0	0	0	2	1	0	0	0	0	0	6	20	10	10	40	0	0	0	-6	-10
16026	1	0	0	0	0	1	0	1	0	0	1	1	1	1	0	1	1	0	0	0	1	0	0	0	0	0	0	1	0	0	0	1	0	0	1	1	1	0	2.2	30	6	27	63	0	0	0	-2.2	-6
16056	1	0	0	0	1	0	0	0	0	0	0	1	1	1	0	0	1	0	0	0	1	0	0	0	0	1	0	1	0	0	0	1	1	0	0	1	0	0	4.4	35	10	27	72	0	1	0	-4.4	-10
16064	1	0	0	0	1	0	0	0	0	0	1	0	1	0	0	0	0	0	1	0	1	0	0	0	0	0	0	1	0	0	0	2	0	0	0	0	0	0	3.8	15	15	23	53	1	1	0	-3.8	-15
16079	1	0	0	0	0	1	0	0	0	1	0	1	1	0	1	0	1	0	0	0	1	0	0	0	1	0	0	0	0	0	0	1	0	0	1	1	1	0	0	35	10	5	50	1	0	1	0	-10
16089	1	0	0	0	1	0	0	0	1	1	0	1	1	0	0	0	0	1	0	0	1	0	1	0	0	0	0	1	0	0	0	3	0	0	0	1	0	0	0	30	5	15	50	0	0	0	0	-5
16113	1	0	0	0	0	1	0	0	1	0	1	1	0	0	0	0	0	0	1	0	0	0	0	0	0	1	0	1	0	0	0	3	0	0	1	0	1	0	0	15	10	15	40	0	1	0	0	-10
16118	1	0	0	0	1	0	0	0	0	1	0	0	0	1	0	1	1	0	0	0	0	0	0	0	0	0	0	1	0	0	0	4	0	0	0	1	0	0	0	38	3	14	55	1	1	0	0	-3
16129	1	0	0	0	0	0	0	0	0	0	1	1	1	0	1	0	0	0	1	0	1	0	0	0	1	0	1	1	0	0	0	1	0	1	0	0	0	0	0	45	15	15	75	0	0	0	0	-15
16157	1	0	0	0	1	0	1	0	0	0	0	1	1	0	0	0	0	0	0	0	0	1	0	0	0	0	0	1	0	0	0	2	1	0	0	0	0	0	0	35	5	22	62	0	0	0	0	-5
16172	1	0	0	0	0	0	0	0	0	0	1	1	0	0	0	0	1	0	0	0	0	0	0	0	0	0	0	1	0	0	0	2	0	0	0	1	0	0	2.2	20	5	25	50	0	0	1	-2.2	-5
16189	1	0	0	0	1	0	0	0	0	0	0	0	0	0	0	1	0	1	0	0	1	0	0	0	0	0	0	1	0	0	0	2	0	0	1	1	0	0	0	2	15	20	37	0	0	0	0	-15
16197	1	0	0	0	0	0	0	0	0	0	0	0	0	0	0	1	0	0	0	0	1	0	0	0	0	0	0	1	0	0	0	1	0	0	0	0	0	0	8.4	80	10	35	125	0	1	0	-8.4	-10
16202	1	0	0	0	0	0	0	0	1	0	1	1	1	0	0	0	1	0	1	0	0	0	0	0	1	0	0	0	0	0	0	2	0	0	0	1	0	0	6.6	60	5	15	80	0	0	1	-6.6	-5
16205	1	0	0	0	1	0	0	1	0	0	0	1	1	0	1	0	1	0	0	0	0	0	0	0	0	0	1	1	0	0	0	1	0	0	0	1	0	0	8.4	20	10	25	55	0	0	0	-8.4	-10
16224	1	0	0	0	0	1	0	1	0	0	0	1	0	0	0	0	0	0	0	0	1	0	0	0	0	0	0	1	1	0	0	3	0	0	1	0	1	0	2.5	60	5	20	85	0	0	1	-2.5	-5
16234	1	0	0	0	1	0	1	0	0	0	0	1	1	1	0	0	0	0	0	0	0	0	0	0	0	0	0	1	0	0	0	3	0	0	0	0	0	0	2.5	30	10	30	70	0	0	1	-2.5	-10
16236	1	0	0	0	0	0	0	1	0	0	0	1	1	1	0	1	0	0	0	1	1	1	0	0	0	0	0	1	0	0	0	4	0	0	0	0	0	0	0	15	5	8	28	0	0	0	0	-5
16248	1	0	0	0	0	0	0	0	0	0	0	1	1	1	1	0	0	0	0	0	1	0	0	0	0	0	0	1	0	0	0	3	1	0	0	0	0	0	0	15	10	20	45	0	1	0	0	-10
16258	1	0	0	0	1	1	0	0	1	0	1	1	1	1	0	0	1	0	0	0	1	0	1	0	0	0	0	1	1	0	0	3	0	0	0	1	0	0	0	35	15	10	60	0	0	1	0	-15
16267	1	0	0	0	1	0	0	0	0	1	0	1	1	0	1	0	0	0	1	0	1	0	0	0	0	0	0	1	0	0	0	1	0	0	1	0	0	0	6	20	5	17	42	0	1	0	-6	-5
16269	1	0	0	0	0	0	1	1	0	0	0	0	0	0	0	0	0	0	0	0	0	1	0	0	0	0	0	1	0	0	0	4	0	0	1	0	0	1	2.5	50	5	16	71	0	0	0	-2.5	-5
16284	1	0	0	0	0	0	0	0	0	0	1	1	1	1	1	0	1	0	0	0	1	0	1	0	0	0	0	1	0	0	0	1	0	0	0	1	0	0	4.4	25	8	13	46	0	0	1	-4.4	-8
16289	1	0	0	0	0	0	1	1	0	0	0	1	0	0	0	0	0	0	1	0	1	0	0	0	0	0	0	1	0	0	0	4	0	0	1	0	0	1	0	15	10	30	55	0	1	0	0	-10
16309	1	0	0	0	1	1	0	1	0	0	1	0	0	1	0	0	0	1	0	1	1	0	0	0	0	0	0	1	0	0	0	1	1	0	0	1	0	0	4.6	15	15	25	55	0	1	0	-4.6	-15
16321	1	0	0	0	1	0	0	0	0	1	0	1	1	0	1	0	0	0	0	0	0	0	0	0	0	0	0	1	0	0	0	1	0	1	0	0	0	0	3.6	15	10	45	70	0	0	1	-3.6	-10
16323	1	0	0	0	0	0	0	1	0	0	0	0	0	0	0	0	0	1	0	0	0	0	0	0	0	0	0	1	0	0	0	2	1	0	0	1	0	0	4.4	20	10	17	47	0	1	0	-4.4	-10
16338	1	0	0	0	1	0	0	0	0	0	0	1	1	0	0	1	0	0	0	0	0	1	0	0	0	0	0	1	0	0	0	4	0	0	1	0	0	0	0	15	6	18	39	0	1	0	0	-6
16341	1	0	0	0	0	0	0	0	0	0	1	1	1	0	1	0	0	0	0	0	0	0	1	0	0	0	0	1	0	0	0	1	1	0	0	0	0	0	4	15	7	15	37	1	1	0	-4	-7
16354	1	0	0	0	0	0	1	0	1	0	0	1	1	1	0	1	1	0	0	0	0	1	0	0	0	0	1	1	0	0	0	1	0	0	0	1	0	0	0	15	5	20	40	0	0	1	0	-5
16386	1	0	0	0	1	0	1	0	0	0	0	1	1	0	0	0	1	0	0	0	0	1	0	0	0	1	0	1	0	0	0	3	1	0	0	1	0	0	2.5	12	6	36	54	1	0	1	-2.5	-6
16400	1	0	0	0	0	0	0	1	0	0	0	0	0	0	0	0	0	0	1	0	0	0	0	0	0	0	0	1	0	0	0	3	1	0	0	0	0	0	4.8	10	4	30	44	0	0	0	-4.8	-4
16416	1	0	0	0	0	0	0	1	0	0	0	1	1	0	0	0	1	0	0	1	0	1	0	0	0	0	0	1	0	0	0	3	1	0	0	1	0	0	3.4	2	3	3	8	0	0	0	-3.4	-3
16429	1	0	0	0	0	0	1	0	1	1	0	1	1	0	0	0	1	0	1	0	0	0	0	0	1	0	0	1	0	0	0	3	0	0	1	1	0	1	2.5	6	5	40	51	0	0	0	-2.5	-5
16430	1	0	0	0	0	0	0	0	0	0	1	1	1	0	1	0	0	0	0	0	0	0	0	0	0	0	0	0	0	0	0	3	0	0	0	0	0	0	0	8	4	22	34	0	0	1	0	-4
16433	1	0	0	0	1	1	0	0	0	0	0	1	1	0	0	0	1	0	0	0	0	1	0	0	0	0	0	1	0	0	0	3	0	0	0	1	0	0	0	5	2	75	82	0	0	0	0	-2
16434	1	0	0	0	1	0	0	0	0	0	1	1	1	0	0	0	0	0	1	0	1	0	0	0	0	0	0	1	0	0	0	3	1	0	0	0	0	0	4.8	40	12	15	67	0	0	1	-4.8	-12
16439	1	0	0	0	1	0	0	0	0	0	0	1	1	0	0	1	0	0	0	0	0	0	0	0	0	0	0	1	0	0	0	2	0	0	0	0	0	0	0	37	5	15	57	1	0	1	0	-5
16445	1	0	0	0	1	0	0	1	0	0	0	1	1	0	0	0	0	0	0	0	0	0	0	0	1	0	0	1	0	0	0	2	1	0	0	0	0	0	9	40	10	25	75	0	0	1	-9	-10
16453	1	0	0	0	0	0	0	0	0	0	1	1	1	0	1	0	1	0	0	0	1	0	0	0	1	0	1	1	0	0	0	1	0	0	0	1	0	0	5	45	10	13	68	1	0	0	-5	-10
16457	1	0	0	0	1	0	0	0	0	0	0	1	1	0	0	0	0	0	0	0	0	0	0	0	0	0	0	1	0	0	0	2	0	0	0	0	0	0	5	30	5	16	51	0	1	0	-5	-5
16463	1	0	0	0	0	0	0	0	1	0	1	1	1	0	0	0	0	0	0	0	0	0	0	0	0	0	0	1	0	0	0	2	0	0	0	0	0	0	3.6	40	5	20	65	0	1	0	-3.6	-5
16473	1	0	0	0	0	0	0	0	1	0	0	1	1	0	1	0	0	0	1	0	0	1	0	0	0	0	0	1	0	0	0	3	0	0	0	0	0	0	0	40	12	10	62	0	1	0	0	-12
16474	1	0	0	0	1	0	0	0	0	0	0	1	1	0	0	1	0	1	0	0	1	0	0	0	1	0	0	1	0	0	0	3	0	0	1	1	0	0	0	60	10	20	90	1	0	1	0	-10
16478	1	0	0	0	0	0	0	0	0	0	1	1	1	1	1	0	0	0	0	0	1	0	1	0	0	0	0	1	0	0	0	3	0	0	0	0	0	0	4.5	70	10	35	115	0	0	0	-4.5	-10
16515	1	0	0	0	0	0	1	0	0	0	0	1	1	0	0	0	0	0	1	0	0	0	0	0	0	0	1	1	0	0	0	4	0	0	1	0	0	1	2.5	15	5	25	45	1	0	0	-2.5	-5
16519	1	0	0	0	1	1	0	0	1	1	0	1	1	1	0	0	1	0	0	0	1	0	0	0	0	0	0	0	0	0	0	1	0	0	0	1	0	0	3.8	48	8	16	72	0	0	0	-3.8	-8
16533	1	0	0	0	1	0	0	0	0	0	0	1	1	0	0	1	1	0	0	0	0	0	0	0	0	0	0	1	0	0	0	1	1	0	0	1	0	0	3.2	10	10	20	40	0	1	0	-3.2	-10
16538	1	0	0	0	0	0	0	0	1	1	0	1	1	0	0	0	0	0	1	0	0	0	0	0	0	0	0	1	0	0	0	2	0	0	0	0	0	0	0	75	3	17	95	0	1	0	0	-3
16549	1	0	0	0	1	0	0	0	0	0	0	0	1	0	1	0	0	0	1	0	0	0	0	0	0	0	0	1	0	0	0	4	0	0	1	0	0	0	2.5	4	5	20	29	0	1	0	-2.5	-5
16558	1	0	0	0	1	0	0	0	0	0	1	1	1	0	0	0	1	0	0	0	0	0	0	0	0	0	0	0	0	0	0	3	0	0	0	1	0	0	0	37	3	17	57	1	1	0	0	-3
16570	1	0	0	0	1	0	0	1	0	0	0	1	1	1	1	0	0	0	0	0	1	0	1	0	0	0	0	1	0	0	0	3	0	0	0	0	0	0	5	45	10	15	70	0	1	0	-5	-10
16599	1	0	0	0	1	0	0	0	0	0	0	1	1	0	0	0	1	0	0	0	0	0	1	0	0	0	0	1	0	0	0	1	0	0	0	1	0	0	5.21	45	10	47	102	0	1	0	-5.21	-10
16601	1	0	0	0	1	0	1	0	0	0	1	1	1	0	0	0	0	0	1	0	1	0	0	0	0	0	0	1	0	0	0	4	0	0	1	0	0	1	1.8	15	10	14	39	1	1	0	-1.8	-10
16602	1	0	0	0	0	0	1	0	1	0	1	1	1	1	0	0	1	0	0	0	0	0	0	0	0	0	0	1	0	0	0	3	0	0	0	1	0	0	4.6	50	1	30	81	0	0	1	-4.6	-1
16603	1	0	0	0	1	0	0	1	0	0	0	1	1	0	0	0	0	0	0	0	0	0	1	0	0	0	0	1	0	0	0	3	1	0	0	0	0	0	2.5	55	5	15	75	0	0	0	-2.5	-5
16610	1	0	0	0	0	0	0	0	0	0	0	1	1	1	0	0	0	0	0	0	0	0	0	0	1	0	0	1	0	0	0	2	0	1	0	0	0	0	0	30	10	30	70	0	0	0	0	-10
16634	1	0	0	0	0	1	0	1	0	0	0	1	1	0	0	0	1	0	0	0	1	0	0	0	0	0	1	1	0	0	0	1	0	0	0	1	0	0	10.2	10	5	18	33	0	1	0	-10.2	-5
16638	1	0	0	0	0	1	0	0	0	1	0	1	1	0	0	0	0	0	0	0	1	0	0	0	0	0	0	1	0	0	0	4	0	0	0	0	0	0	3.6	14	5	14	33	0	1	0	-3.6	-5
16646	1	0	0	0	1	1	0	0	0	0	1	1	1	1	1	0	0	0	1	0	0	0	0	0	0	0	0	1	0	0	0	2	1	0	0	0	0	0	7	30	5	15	50	0	1	0	-7	-5
16647	1	0	0	0	0	0	0	0	1	1	0	1	1	1	1	0	0	1	1	0	0	0	1	0	0	0	0	1	0	0	0	3	0	0	0	1	0	0	16	55	20	25	100	0	0	0	-16	-20
16650	1	0	0	0	1	0	0	1	0	1	0	1	1	1	1	0	0	0	0	0	0	0	1	0	0	0	0	1	0	1	0	3	0	0	0	0	0	0	2.5	70	2	5	77	0	1	0	-2.5	-2
16668	1	0	0	0	0	0	0	0	0	1	0	1	1	0	1	0	0	0	0	0	0	1	0	0	0	0	0	1	0	0	0	3	0	0	0	0	0	0	6.6	58	12	15	85	0	0	0	-6.6	-12
16699	1	0	0	0	0	1	0	0	1	0	0	0	1	0	1	0	0	0	0	0	0	0	0	0	0	0	0	1	0	0	0	2	0	0	1	0	1	0	0	15	5	25	45	0	0	0	0	-5
16705	1	0	0	0	0	0	0	0	1	0	0	1	1	0	0	1	0	0	0	0	0	0	1	0	0	0	0	1	0	0	0	2	0	0	0	0	0	0	0	70	10	10	90	0	0	0	0	-10
16718	1	0	0	0	1	0	0	0	0	1	0	1	1	0	1	0	0	0	1	0	0	0	1	0	0	0	0	1	0	0	0	4	0	0	1	0	0	0	1.25	20	5	10	35	1	1	0	-1.25	-5
16721	1	0	0	0	1	0	0	0	1	0	1	1	1	0	1	0	1	0	0	0	0	0	0	0	0	0	0	1	0	0	0	3	0	0	0	1	0	0	8.5	25	3	20	48	0	1	0	-8.5	-3
16724	1	0	0	0	0	0	1	0	0	0	0	1	0	0	0	0	0	0	0	1	0	0	0	0	0	0	0	1	0	0	0	4	0	0	1	0	0	1	2.5	25	10	25	60	0	0	0	-2.5	-10
16725	1	0	0	0	1	0	0	0	0	0	1	1	0	0	0	0	0	0	0	0	0	0	0	0	1	0	0	1	1	0	0	2	0	0	0	0	0	0	0	45	20	24	89	1	0	1	0	-20
16761	1	0	0	0	0	0	0	0	1	1	0	1	1	0	0	0	0	0	1	0	0	0	0	0	0	0	0	1	0	0	0	2	0	1	0	0	0	0	6	35	7	8	50	0	1	0	-6	-7
16787	1	0	0	0	0	0	1	0	0	1	0	1	1	0	0	1	0	0	1	0	0	0	0	0	0	0	0	1	0	0	0	3	0	0	1	0	0	1	2.5	25	2	15	42	0	1	0	-2.5	-2
16794	1	0	0	0	0	0	0	1	0	1	0	0	0	0	0	0	1	0	0	0	0	0	0	0	0	0	0	1	0	0	0	3	0	0	0	1	0	0	3.2	25	8	27	60	0	0	1	-3.2	-8
16805	1	0	0	0	1	1	0	0	0	0	0	1	1	0	1	0	0	1	1	0	1	1	0	0	0	0	0	1	0	0	0	1	1	0	0	1	0	0	3.6	17	1	30	48	1	0	0	-3.6	-1
16821	1	0	0	0	1	1	0	1	0	0	0	0	1	0	0	0	0	1	0	0	0	0	0	0	0	0	0	0	0	0	0	2	0	1	0	1	0	0	7.2	20	12	10	42	0	1	0	-7.2	-12
16824	1	0	0	0	0	0	0	0	0	1	0	1	1	0	1	0	1	0	0	0	0	0	1	0	0	0	1	0	0	0	0	1	0	0	0	1	0	0	7.2	10	12	17	39	0	0	0	-7.2	-12
16859	1	0	0	0	1	1	0	1	0	0	0	1	1	0	0	1	0	0	0	0	1	0	0	0	0	0	0	1	0	0	0	1	0	0	0	0	0	0	5.8	26	1	60	87	0	0	1	-5.8	-1
16869	1	0	0	0	0	0	0	0	1	0	1	1	1	1	0	0	1	0	0	0	0	1	0	0	0	0	0	1	0	0	0	0	0	0	0	1	0	0	3.2	18	10	45	73	0	0	0	-3.2	-10
16892	1	0	0	0	1	0	1	0	0	0	0	1	1	1	0	1	0	0	0	0	1	0	0	0	0	0	0	1	0	0	0	1	0	0	0	0	0	0	0	15	10	40	65	1	0	1	0	-10
16896	1	0	0	0	0	0	0	0	0	1	0	1	0	0	0	0	1	0	1	0	0	0	0	0	0	0	0	1	0	0	0	2	0	1	0	1	0	0	5	50	10	30	90	0	0	0	-5	-10
16907	1	0	0	0	1	0	1	1	0	0	0	1	1	0	0	0	0	0	0	0	1	0	1	0	0	0	0	1	0	0	0	4	0	0	1	0	0	1	2.5	25	12	25	62	0	1	0	-2.5	-12
16931	1	0	0	0	1	0	0	1	0	0	0	1	0	0	0	1	1	0	0	0	0	0	0	0	0	0	0	1	0	0	0	2	0	0	0	1	0	0	2.5	20	15	25	60	0	0	0	-2.5	-15
16958	1	0	0	0	1	0	0	0	1	1	0	1	1	0	1	0	0	0	0	1	0	0	0	0	0	0	0	1	0	0	0	2	0	0	1	0	0	0	6.6	60	15	45	120	0	1	0	-6.6	-15
16972	1	0	0	0	0	0	1	0	0	1	0	1	1	1	0	0	0	0	0	0	0	0	0	0	0	0	0	1	0	0	0	2	0	1	0	0	0	0	0	30	20	12	62	1	1	0	0	-20
16977	1	0	0	0	1	0	0	0	0	1	0	1	1	1	1	0	1	0	0	0	0	1	0	0	0	0	0	1	0	0	0	3	1	0	0	1	0	0	0	30	10	15	55	1	1	0	0	-10
16982	1	0	0	0	1	0	0	0	1	1	0	1	1	0	0	1	1	0	1	0	1	0	1	0	0	0	0	1	0	0	0	3	0	0	0	1	0	0	3.4	45	20	25	90	0	1	0	-3.4	-20
16986	1	0	0	0	1	0	0	1	0	0	0	1	1	0	0	1	1	0	0	1	1	0	0	0	1	0	0	1	0	0	0	2	0	0	0	1	0	0	0	10	6	11	27	0	0	1	0	-6
16989	1	0	0	0	1	1	0	1	0	0	1	1	0	0	0	1	1	0	1	0	1	0	0	0	0	0	0	1	0	0	0	2	1	0	0	1	0	0	4.6	10	10	20	40	0	1	0	-4.6	-10
17002	1	0	0	0	0	0	1	0	0	0	0	1	1	0	0	0	1	0	0	0	0	0	1	0	0	0	0	1	0	0	0	4	1	0	0	1	0	0	2.5	50	5	15	70	1	0	1	-2.5	-5
17009	1	0	0	0	1	0	0	1	0	0	1	1	1	0	0	0	0	0	0	0	0	0	1	0	0	0	1	1	0	0	0	4	0	0	1	0	0	0	2.6	45	5	15	65	0	0	0	-2.6	-5
17010	1	0	0	0	0	1	0	1	0	0	1	1	1	0	1	0	0	0	0	0	1	0	0	0	0	0	0	1	0	0	0	2	0	0	0	0	0	0	0	40	15	15	70	0	0	0	0	-15
17011	1	0	0	0	1	0	0	0	0	0	0	1	1	1	1	0	0	0	0	0	1	0	0	0	0	0	0	1	0	0	0	4	1	0	0	0	0	0	0	60	5	15	80	0	0	1	0	-5
17019	1	0	0	0	1	1	0	0	0	0	1	0	0	0	0	1	1	0	0	0	1	0	0	0	0	0	0	1	0	0	0	2	0	0	1	1	1	0	5	15	5	25	45	1	0	1	-5	-5
17020	1	0	0	0	0	0	0	0	1	0	0	1	0	0	0	1	0	0	0	1	0	0	0	0	0	0	0	1	0	0	0	3	0	0	0	0	0	0	2.4	10	10	20	40	0	1	0	-2.4	-10
17030	1	0	0	0	1	0	0	0	1	0	1	1	1	0	1	0	1	0	0	0	0	0	1	0	0	0	0	1	0	0	0	1	1	0	0	1	0	0	8.8	30	10	25	65	0	0	0	-8.8	-10
17034	1	0	0	0	1	0	0	0	0	1	0	1	1	0	1	0	0	1	1	0	1	0	1	0	0	0	0	1	0	0	0	3	0	0	1	1	0	0	10	40	20	62	122	1	1	0	-10	-20
17043	1	0	0	0	0	0	0	0	0	0	0	1	1	0	1	0	0	0	0	0	0	0	1	0	0	0	0	1	0	0	0	2	0	0	0	0	0	0	13.2	50	2	21	73	0	0	0	-13.2	-2
17096	1	0	0	0	1	1	0	0	0	1	0	1	1	0	0	1	1	0	0	0	0	0	1	0	0	0	0	1	0	0	0	1	0	0	0	1	0	0	6.2	60	5	12	77	0	1	0	-6.2	-5
17098	1	0	0	0	1	1	0	1	0	0	0	1	1	0	1	0	0	0	1	0	1	0	0	0	1	0	0	1	0	0	0	3	0	0	1	0	0	0	0	75	10	65	150	0	1	0	0	-10
17118	1	0	0	0	1	1	0	0	1	1	0	1	1	0	1	0	0	0	0	0	1	0	0	0	1	0	0	1	1	0	0	3	0	0	0	0	0	0	3	30	2	15	47	0	0	0	-3	-2
17120	1	0	0	0	1	0	0	0	1	0	1	1	1	0	1	0	0	0	0	0	1	1	0	0	0	0	0	1	0	0	0	3	1	0	0	0	0	0	0	45	10	25	80	0	0	0	0	-10
17123	1	0	0	0	0	1	0	1	0	1	0	0	0	0	0	0	0	0	1	0	1	0	0	0	0	1	0	1	0	0	0	3	1	0	0	0	0	0	1.8	5	5	20	30	0	1	0	-1.8	-5
17131	1	0	0	0	1	1	0	0	0	0	1	0	1	1	0	0	0	0	1	0	0	0	0	0	0	0	0	1	0	0	0	3	0	0	0	0	0	0	3.2	8	5	14	27	0	0	1	-3.2	-5
17138	1	0	0	0	1	0	0	0	0	0	0	1	1	1	1	0	0	0	0	0	1	0	1	0	0	0	0	1	0	0	0	4	1	0	0	0	0	0	2.5	85	15	4	104	1	0	0	-2.5	-15
17140	1	0	0	0	1	0	0	0	0	1	0	1	1	1	0	0	1	0	1	0	1	0	1	0	0	0	0	1	0	0	0	1	0	0	0	1	0	0	5	50	15	20	85	1	0	0	-5	-15
17149	1	0	0	0	0	0	0	0	1	1	0	1	1	1	1	0	0	0	0	0	1	0	1	0	0	0	0	1	0	0	0	4	0	0	0	0	0	0	5.8	25	7	10	42	0	1	0	-5.8	-7
17155	1	0	0	0	1	1	0	1	0	0	0	1	1	0	1	0	0	0	0	0	1	0	1	0	0	0	0	1	0	0	0	3	0	0	1	0	1	0	2.5	50	10	23	83	0	1	0	-2.5	-10
17161	1	0	0	0	1	0	0	0	1	0	0	0	0	0	1	0	1	0	1	0	1	0	0	0	0	0	0	1	0	0	0	2	1	0	0	1	0	0	2.5	2	9	13	24	0	1	0	-2.5	-9
17165	1	0	0	0	1	0	0	0	0	1	0	1	1	0	0	0	1	0	1	0	1	0	0	0	0	1	0	1	0	0	0	3	0	0	0	1	0	0	8	20	5	12	37	0	1	0	-8	-5
17169	1	0	0	0	0	1	0	0	0	0	0	1	1	0	1	0	0	0	0	0	1	0	1	0	0	0	0	1	0	0	0	0	0	0	1	0	1	0	0	50	15	20	85	1	0	1	0	-15
17175	1	0	0	0	1	1	0	1	0	0	1	0	1	0	1	0	0	0	0	0	1	0	0	0	0	0	0	1	0	0	0	3	1	0	0	0	0	0	2.4	25	10	20	55	0	1	0	-2.4	-10
17198	1	0	0	0	1	0	0	0	1	0	1	1	1	0	1	0	0	0	0	0	1	1	0	0	0	1	0	1	0	0	0	1	0	0	0	0	0	0	8	25	2	50	77	0	0	0	-8	-2
17212	1	0	0	0	0	0	1	0	0	0	1	1	1	1	0	0	0	0	0	0	1	1	0	0	0	0	0	1	0	0	0	4	0	1	0	0	0	0	2	40	15	23	78	0	1	0	-2	-15
17225	1	0	0	0	1	0	0	0	0	0	1	0	1	0	0	0	0	1	0	0	1	1	0	0	0	0	0	0	0	0	0	1	0	0	0	1	0	0	6	40	10	30	80	0	0	0	-6	-10
17241	1	0	0	0	1	0	1	1	0	0	0	1	1	0	0	0	0	1	0	0	1	0	1	0	0	0	0	1	0	0	0	4	0	0	1	1	0	1	2.5	45	4	15	64	0	1	0	-2.5	-4
17247	1	0	0	0	1	0	1	1	0	0	1	1	1	0	0	0	0	0	1	0	0	1	0	0	0	0	0	1	0	0	0	4	0	0	1	0	0	1	2.5	40	5	10	55	0	1	0	-2.5	-5
17260	1	0	0	0	0	0	1	0	0	0	0	1	1	1	0	0	0	0	1	0	1	0	0	0	0	0	0	1	0	0	0	3	0	0	0	0	0	0	2.5	23	5	8	36	1	0	1	-2.5	-5
17297	1	0	0	0	1	0	0	1	0	1	0	1	0	0	0	0	0	0	0	0	0	0	0	0	0	0	0	1	0	0	0	3	1	0	0	0	0	0	4.6	20	1	20	41	0	1	0	-4.6	-1
17314	1	0	0	0	1	0	0	0	1	0	1	1	1	0	1	0	1	0	0	0	0	0	0	0	0	0	1	1	0	0	0	2	0	0	0	1	0	0	10	30	10	45	85	0	1	0	-10	-10
17346	1	0	0	0	1	0	0	1	0	0	0	1	1	0	1	0	1	0	1	0	0	0	1	0	0	0	0	1	0	0	0	1	0	0	1	1	0	0	0	75	15	8	98	0	0	0	0	-15
17352	1	0	0	0	0	0	1	0	0	1	0	0	1	0	0	0	0	0	0	0	0	0	0	0	0	0	0	1	0	0	0	4	0	0	1	0	0	1	2.5	12	7	15	34	1	1	0	-2.5	-7
17372	1	0	0	0	1	0	1	0	0	0	0	1	1	0	0	0	1	0	0	1	1	1	0	0	0	0	0	1	0	0	0	4	0	0	1	1	0	0	2.5	60	5	20	85	0	0	0	-2.5	-5
17433	1	0	0	0	1	0	0	1	0	0	0	1	1	0	0	0	1	0	0	0	0	0	1	0	0	0	0	1	0	0	0	3	1	0	0	1	0	0	0	25	5	10	40	0	1	0	0	-5
17439	1	0	0	0	1	1	0	0	0	0	1	1	1	0	0	0	1	0	0	0	0	0	0	0	0	1	0	1	0	0	0	1	0	0	0	1	0	0	0	20	6	11	37	0	1	0	0	-6
17484	1	0	0	0	1	0	1	1	0	0	0	1	1	0	0	0	0	1	1	0	0	0	1	0	0	0	0	1	0	1	0	0	0	0	1	1	0	1	12.5	45	10	10	65	0	1	0	-12.5	-10
17502	1	0	0	0	1	0	0	1	0	0	0	1	0	0	0	0	0	0	0	0	1	0	0	0	0	0	0	1	1	0	0	2	0	0	0	0	0	0	0	40	10	15	65	0	0	0	0	-10
17516	1	0	0	0	0	1	0	0	0	0	0	0	0	0	0	1	1	0	0	0	1	0	0	0	0	0	0	1	0	0	0	1	0	0	1	1	1	0	3.6	15	10	30	55	1	1	0	-3.6	-10
17542	1	0	0	0	0	0	0	0	1	0	1	1	1	1	1	0	0	0	1	0	0	0	0	0	0	0	0	1	0	0	0	2	0	0	0	0	0	0	6.6	30	10	25	65	0	1	0	-6.6	-10
17561	1	0	0	0	0	0	0	0	0	0	1	1	1	1	1	0	1	0	0	0	1	0	1	0	0	0	0	1	0	0	0	3	1	0	0	1	0	0	0	65	3	21	89	0	1	0	0	-3
17575	1	0	0	0	0	0	0	0	0	0	0	1	1	1	1	0	0	0	0	0	0	0	0	0	1	0	0	1	0	0	0	3	0	0	0	0	0	0	0	30	3	35	68	0	1	0	0	-3
17617	1	0	0	0	0	1	0	0	1	1	0	1	1	0	0	1	1	0	0	0	0	0	0	0	0	0	0	1	0	0	0	4	0	0	0	1	0	0	0	47	2	16	65	0	1	0	0	-2
17620	1	0	0	0	1	0	0	1	0	0	1	0	0	0	0	0	0	0	1	0	0	0	0	0	0	0	0	1	0	0	0	4	0	0	1	0	0	0	2.5	5	10	25	40	0	0	0	-2.5	-10
17645	1	0	0	0	1	0	0	0	0	1	0	1	1	1	1	0	1	0	0	0	1	0	1	0	0	0	0	1	0	0	0	2	1	0	0	1	0	0	10	50	1	10	61	1	1	0	-10	-1
17652	1	0	0	0	0	0	0	0	0	0	1	1	1	0	1	0	0	0	0	0	0	0	0	0	0	0	0	1	0	0	0	0	0	0	0	0	0	0	4.5	22	7	35	64	0	1	0	-4.5	-7
17661	1	0	0	0	1	0	0	0	0	1	0	0	0	0	0	0	1	0	0	0	0	0	0	0	0	0	0	1	0	0	0	2	0	0	0	1	0	0	6	25	2	30	57	1	1	0	-6	-2
17675	1	0	0	0	0	1	0	0	0	0	1	1	1	0	1	0	1	0	0	0	1	0	1	0	0	1	0	0	0	0	0	2	0	0	0	1	0	0	8.5	40	20	28	88	0	1	0	-8.5	-20
17693	1	0	0	0	0	0	0	0	0	0	1	1	1	1	0	1	0	0	1	0	0	0	1	0	0	0	0	0	0	0	0	1	0	1	0	0	0	0	6.5	45	15	30	90	1	0	0	-6.5	-15
17697	1	0	0	0	0	0	1	1	0	0	1	0	0	0	0	0	0	0	1	0	1	0	0	0	0	0	0	1	0	0	0	4	1	0	0	0	0	0	2.5	10	5	10	25	0	1	0	-2.5	-5
17700	1	0	0	0	1	0	1	0	0	0	0	1	1	0	0	0	1	0	0	0	1	0	0	0	0	0	0	1	0	0	0	3	1	0	0	1	0	0	2.5	45	5	6	56	0	1	0	-2.5	-5
17714	1	0	0	0	1	1	0	0	0	0	0	0	1	0	0	0	1	0	0	0	0	0	0	0	0	0	0	1	0	0	0	2	0	0	0	1	0	0	0	70	5	8	83	0	1	0	0	-5
17728	1	0	0	0	1	1	0	0	0	1	0	1	1	0	0	0	0	0	0	0	1	0	0	0	0	0	0	1	0	0	0	0	0	0	1	0	1	0	0	20	8	17	45	0	0	0	0	-8
17730	1	0	0	0	1	1	0	0	0	0	0	1	1	0	0	1	1	0	0	0	1	1	0	0	0	0	0	1	0	0	0	2	0	0	0	1	0	0	4.5	20	10	70	100	1	0	0	-4.5	-10
17746	1	0	0	0	1	1	0	1	0	0	0	1	0	0	1	0	1	0	1	0	1	0	0	0	0	1	0	1	0	0	0	0	0	0	0	1	0	0	2.5	35	10	50	95	0	1	0	-2.5	-10
17753	1	0	0	0	1	0	0	0	0	0	0	1	1	0	1	0	1	0	0	0	1	0	1	0	0	0	0	1	0	1	0	4	0	0	0	1	0	0	2.5	85	3	20	108	0	0	1	-2.5	-3
17756	1	0	0	0	1	0	0	0	0	0	0	1	1	0	0	0	0	0	1	0	0	0	0	0	0	0	0	1	0	0	0	3	1	0	0	0	0	0	3.4	50	5	13	68	0	1	0	-3.4	-5
17769	1	0	0	0	0	1	0	0	0	0	0	1	1	1	1	0	0	0	1	0	1	0	1	0	0	0	0	1	0	0	0	2	0	0	0	0	0	0	0	20	10	15	45	0	0	1	0	-10
17773	1	0	0	0	1	0	0	0	0	0	0	1	1	0	0	0	0	0	0	0	1	1	0	0	0	0	1	1	0	0	0	1	0	0	0	0	0	0	3.6	5	5	40	50	1	1	0	-3.6	-5
17813	1	0	0	0	1	1	0	0	0	0	0	1	1	1	1	0	0	0	0	0	1	0	0	0	0	0	0	1	0	0	0	2	0	0	0	0	0	0	2.3	12	12	20	44	1	0	1	-2.3	-12
17867	1	0	0	0	1	0	1	0	0	0	0	1	1	0	0	0	0	0	0	0	0	0	1	0	0	0	0	1	0	0	0	2	0	0	0	0	0	0	0	20	10	32	62	1	0	0	0	-10
17887	1	0	0	0	1	1	0	0	0	0	0	1	1	0	0	1	1	0	0	0	1	0	0	0	0	0	1	1	0	0	0	3	0	0	0	1	0	0	0	14	7	14	35	0	0	1	0	-7
18176	1	0	0	0	0	0	0	0	0	0	1	1	1	0	0	0	1	0	0	0	1	1	0	0	0	0	1	1	0	0	0	2	0	0	0	1	0	0	6.4	25	15	5	45	0	0	1	-6.4	-15
18271	1	0	0	0	1	0	0	1	0	0	1	1	0	0	1	0	0	0	0	0	1	1	0	0	0	0	0	1	0	0	0	4	0	0	1	0	0	0	3.4	45	10	20	75	0	1	0	-3.4	-10
18349	1	0	0	0	0	1	0	1	0	1	0	1	1	0	0	0	0	0	1	0	1	0	0	0	0	0	0	1	0	0	0	3	0	0	1	0	1	0	0	16	15	35	66	0	0	0	0	-15
18677	1	0	0	0	1	1	0	0	1	1	0	1	1	0	0	1	1	0	0	0	0	1	0	0	0	1	0	0	0	0	0	1	0	0	0	1	0	0	4.3	30	3	23	56	0	0	0	-4.3	-3
18695	1	0	0	0	1	1	0	1	0	1	0	1	1	0	1	0	0	0	0	0	1	0	0	0	0	0	0	1	0	0	0	2	0	0	1	0	1	0	2.2	30	4	5	39	0	1	0	-2.2	-4
18700	1	0	0	0	1	0	0	0	0	0	0	1	1	0	0	0	0	0	1	0	1	0	1	0	0	0	0	1	0	0	0	2	0	0	0	0	0	0	0	35	10	10	55	1	1	0	0	-10
18703	1	0	0	0	1	1	0	0	0	0	1	1	1	0	0	0	1	0	0	0	1	0	0	0	0	0	0	0	0	0	0	3	0	0	0	1	0	0	3.6	5	4	40	49	0	1	0	-3.6	-4
18718	1	0	0	0	1	0	1	1	0	1	0	1	0	0	0	0	0	0	0	0	1	0	0	0	0	0	0	0	0	0	0	4	1	0	0	0	0	0	2.5	75	5	10	90	0	0	1	-2.5	-5
18735	1	0	0	0	0	0	0	0	1	0	0	1	1	1	0	1	0	0	0	0	0	0	0	0	1	0	0	1	0	0	0	2	0	0	0	0	0	0	0	20	20	12	52	0	0	0	0	-20
18749	1	0	0	0	1	0	0	0	0	0	1	1	0	0	0	0	1	0	0	0	0	0	0	0	0	0	1	1	0	0	0	1	0	0	0	1	0	0	3.6	20	8	20	48	1	0	1	-3.6	-8
18757	1	0	0	0	1	0	0	1	0	0	0	1	1	0	1	0	0	0	0	1	0	1	0	0	0	1	0	1	0	0	0	2	0	0	1	0	0	0	0	40	20	35	95	0	0	1	0	-20
18821	1	0	0	0	1	0	0	0	0	0	0	1	1	0	0	0	1	0	0	0	1	0	0	0	0	1	0	1	0	0	0	1	0	0	0	1	0	0	4.4	30	6	20	56	0	1	0	-4.4	-6
18834	1	0	0	0	1	1	0	0	0	0	1	1	1	0	0	0	0	0	0	0	0	0	1	0	0	1	0	1	0	0	0	1	0	0	0	0	0	0	0	30	10	12	52	1	1	0	0	-10
18838	1	0	0	0	0	1	0	0	0	1	0	1	1	0	1	0	1	0	0	0	0	1	0	0	0	0	1	1	0	0	0	2	1	0	0	1	0	0	2.5	15	5	35	55	1	0	0	-2.5	-5
18849	1	0	0	0	1	1	0	0	0	1	0	1	1	0	1	0	1	0	0	0	1	1	0	0	0	0	0	1	0	0	0	1	0	0	0	1	0	0	3.8	25	12	19	56	0	1	0	-3.8	-12
18892	1	0	0	0	0	0	1	0	0	1	0	1	1	0	0	0	0	0	0	0	1	0	1	0	0	0	0	1	0	0	0	4	0	0	1	0	0	1	2.5	45	15	15	75	1	1	0	-2.5	-15
18954	1	0	0	0	1	1	0	1	0	0	0	1	1	0	0	1	0	0	0	0	1	1	0	0	0	0	0	1	0	0	0	1	0	0	0	0	0	0	0	5	5	10	20	0	0	0	0	-5
18955	1	0	0	0	1	0	0	0	0	1	0	1	1	1	1	0	0	0	0	0	0	0	1	0	0	0	0	1	0	0	0	1	0	0	1	0	0	0	0	60	10	16	86	0	1	0	0	-10
19993	1	0	0	0	1	1	0	0	1	0	1	1	1	0	0	0	1	0	1	0	1	0	1	0	0	0	0	1	0	0	0	0	0	0	1	1	0	0	9	40	10	10	60	0	0	0	-9	-10
22435	1	0	0	0	0	1	0	0	0	0	1	1	1	0	0	0	0	0	1	0	1	0	1	0	0	1	0	1	0	0	0	2	0	0	0	0	0	0	2.1	10	10	20	40	0	1	0	-2.1	-10
160	0	1	0	0	0	0	0	0	0	1	0	1	1	0	0	0	0	0	1	0	1	0	0	0	0	0	0	1	0	0	0	1	0	0	1	0	0	0	0	15	8	15	38	0	1	0	0	-8
163	0	1	0	0	0	0	1	0	1	1	0	1	1	0	0	0	0	0	1	0	1	0	0	0	0	0	0	1	0	0	0	3	0	0	0	0	0	0	2.5	51	10	22	83	0	1	0	-2.5	-10
166	0	1	0	0	0	0	1	0	1	0	1	1	1	0	0	0	1	0	0	0	0	0	0	0	1	0	0	1	0	0	0	4	0	0	0	1	0	0	1.75	12	5	18	35	0	1	0	-1.75	-5
171	0	1	0	0	0	0	1	1	0	0	0	1	0	0	0	0	0	0	1	0	0	1	0	0	0	0	0	1	0	0	0	3	0	0	1	0	0	0	1.21	14	10	28	52	0	0	1	-1.21	-10
177	0	1	0	0	0	0	0	0	1	0	1	1	1	0	1	0	1	0	0	0	0	0	1	0	0	0	0	1	0	0	0	2	1	0	0	1	0	0	3.5	30	10	10	50	0	0	1	-3.5	-10
210	0	1	0	0	1	0	1	0	0	0	0	1	1	0	0	0	0	0	1	0	0	0	0	0	0	0	0	1	0	0	1	4	0	0	1	0	0	1	0	50	10	35	95	0	1	0	0	-10
215	0	1	0	0	0	0	1	0	0	0	0	1	1	0	0	0	1	0	0	0	0	0	0	0	0	0	0	1	0	0	1	4	0	0	0	1	0	0	0	22	3	14	39	0	1	0	0	-3
228	0	1	0	0	0	0	0	0	0	1	0	1	1	0	0	0	1	0	0	0	0	0	1	0	0	0	0	1	0	0	0	2	0	0	0	1	0	0	0	40	3	10	53	1	1	0	0	-3
230	0	1	0	0	1	0	0	1	0	0	0	1	1	0	1	0	0	1	1	0	1	0	0	0	0	0	0	1	0	0	0	3	0	0	1	1	0	0	0	30	10	10	50	0	1	0	0	-10
242	0	1	0	0	0	0	1	0	0	0	1	1	1	0	0	0	0	0	0	0	1	0	0	0	0	0	0	1	0	0	0	4	0	1	0	0	0	0	0	12	4	10	26	0	1	0	0	-4
253	0	1	0	0	1	1	0	1	0	0	0	0	1	0	1	0	0	1	0	0	0	0	0	0	0	0	0	1	0	0	1	3	1	0	0	1	0	0	2.9	30	9	67	106	0	0	1	-2.9	-9
269	0	1	0	0	1	0	0	0	0	0	1	1	1	0	1	0	0	1	0	0	1	0	1	0	0	0	0	1	0	0	0	4	1	0	0	1	0	0	3.5	60	5	15	80	0	0	0	-3.5	-5
602	0	1	0	0	0	0	1	1	0	0	1	1	1	0	0	0	1	0	1	0	1	0	1	0	0	0	0	1	0	0	0	2	0	0	1	1	0	1	0	50	4	20	74	0	0	0	0	-4
611	0	1	0	0	1	0	0	0	0	0	0	0	0	0	0	1	0	0	1	0	0	0	0	0	0	0	0	1	0	0	0	3	0	0	1	0	0	0	1.75	40	4	10	54	1	0	0	-1.75	-4
619	0	1	0	0	1	0	0	0	0	0	0	1	1	0	0	0	1	0	0	0	0	0	0	0	0	0	0	1	0	0	0	3	0	0	1	1	0	0	3.3	50	20	25	95	1	0	1	-3.3	-20
1027	0	1	0	0	0	0	0	0	0	1	0	1	1	0	0	0	0	0	0	0	0	0	1	0	0	1	0	1	0	0	0	2	0	0	0	0	0	0	5.95	55	10	15	80	0	1	0	-5.95	-10
1061	0	1	0	0	0	0	0	0	1	0	1	1	1	0	1	0	1	0	0	0	1	0	0	0	0	1	0	1	0	0	1	1	0	0	0	1	0	0	0	25	5	11	41	0	1	0	0	-5
1090	0	1	0	0	0	0	1	0	0	0	1	1	1	0	0	0	0	1	0	0	0	0	1	0	0	0	0	1	0	0	0	2	0	0	1	1	0	1	0	55	15	9	79	1	0	0	0	-15
1119	0	1	0	0	0	1	0	1	0	0	0	1	1	1	0	1	1	0	0	0	0	0	0	0	0	0	0	1	0	0	1	2	0	0	0	1	0	0	7	30	9	15	54	0	0	1	-7	-9
1134	0	1	0	0	0	0	0	0	0	0	1	1	1	1	1	0	0	0	1	0	0	0	0	0	0	0	0	1	0	0	0	1	0	0	0	0	0	0	0	5	3	15	23	0	0	0	0	-3
1138	0	1	0	0	0	0	0	0	0	0	0	1	1	1	0	0	0	0	1	0	0	0	0	0	1	0	0	1	1	0	0	3	1	0	0	0	0	0	3.5	21	3	16	40	0	0	1	-3.5	-3
1173	0	1	0	0	0	0	0	0	0	1	0	1	1	0	0	1	1	0	0	0	0	1	0	0	0	0	0	0	0	0	0	2	0	0	0	1	0	0	2.34	20	15	45	80	0	1	0	-2.34	-15
1187	0	1	0	0	0	0	1	0	1	0	0	1	1	0	1	0	1	0	0	0	0	1	0	0	0	0	0	1	0	0	0	3	0	0	0	1	0	0	2.26	17	1	10	28	0	0	0	-2.26	-1
1212	0	1	0	0	0	0	0	0	0	0	1	1	1	1	1	0	0	0	0	0	1	0	0	0	0	0	0	1	0	0	0	4	0	1	0	0	0	0	3.5	35	2	12	49	0	1	0	-3.5	-2
1219	0	1	0	0	1	0	0	0	0	0	0	1	1	0	1	0	0	0	0	0	1	0	0	0	1	0	0	1	0	0	1	3	0	0	1	0	0	0	0	40	5	10	55	0	1	0	0	-5
1224	0	1	0	0	0	0	0	0	1	1	0	1	1	0	1	0	1	0	0	0	1	0	1	0	0	0	0	0	0	0	0	3	0	0	0	1	0	0	6.5	15	5	30	50	0	0	1	-6.5	-5
1244	0	1	0	0	0	0	0	0	0	0	1	1	1	0	0	0	0	0	0	0	0	0	1	0	0	0	0	1	0	0	0	0	0	0	0	0	0	0	3.5	15	5	25	45	1	0	0	-3.5	-5
1248	0	1	0	0	0	0	1	0	0	0	0	1	1	0	0	0	0	0	0	0	1	0	0	0	1	0	0	1	0	0	0	3	0	0	1	0	0	1	0	35	2	22	59	1	0	0	0	-2
1252	0	1	0	0	1	0	0	0	0	0	0	1	1	0	1	0	0	0	0	0	1	0	0	0	1	0	0	1	0	0	0	3	0	0	1	0	0	0	3.5	60	5	17	82	0	0	0	-3.5	-5
1269	0	1	0	0	0	0	0	0	1	0	1	1	1	0	0	0	1	0	1	0	0	0	1	0	0	0	0	1	0	0	0	3	0	0	0	1	0	0	0	65	3	22	90	0	0	0	0	-3
1275	0	1	0	0	1	0	0	1	0	0	1	0	0	0	0	0	0	0	1	0	0	0	0	0	1	0	0	1	0	1	0	4	0	0	1	0	0	0	0	22	10	10	42	0	0	0	0	-10
1287	0	1	0	0	1	0	0	1	0	0	1	1	1	1	0	0	0	0	1	0	1	0	0	0	1	0	0	0	0	0	0	2	0	1	0	0	0	0	0	60	5	25	90	0	0	0	0	-5
1295	0	1	0	0	0	0	0	0	1	0	0	1	1	1	1	0	0	0	0	1	0	0	0	0	0	0	0	1	0	0	0	0	0	1	0	0	0	0	0	15	10	20	45	0	0	0	0	-10
1301	0	1	0	0	0	0	1	0	1	0	1	1	1	0	0	0	0	0	0	1	0	0	0	0	0	0	0	1	0	0	0	3	0	0	1	0	0	1	1.5	10	5	15	30	0	0	0	-1.5	-5
1321	0	1	0	0	1	0	1	0	0	1	0	1	1	0	0	0	0	0	0	1	1	0	1	0	0	0	0	1	0	0	0	3	0	0	1	0	0	1	0	30	10	15	55	0	1	0	0	-10
1351	0	1	0	0	0	0	1	1	0	0	0	1	1	0	0	0	0	0	0	0	1	0	1	0	0	0	0	1	0	0	0	3	0	0	1	0	0	1	0	55	10	15	80	0	0	0	0	-10
1360	0	1	0	0	1	0	1	0	0	0	1	1	1	0	0	1	0	0	0	1	1	0	0	0	0	0	0	1	0	0	0	3	0	0	1	0	0	1	2.3	19	6	18	43	1	1	0	-2.3	-6
1363	0	1	0	0	1	0	0	0	0	0	0	1	1	1	1	0	0	0	0	0	0	0	1	0	0	0	0	1	0	0	0	4	0	0	0	0	0	0	0	47	2	27	76	0	0	0	0	-2
1364	0	1	0	0	0	0	0	0	0	1	0	1	1	0	0	0	0	1	0	0	0	0	1	0	0	0	0	1	0	0	0	1	0	0	1	1	0	0	12	60	5	25	90	0	0	0	-12	-5
1378	0	1	0	0	0	0	1	1	0	0	0	1	1	0	0	0	0	0	0	0	0	0	0	0	0	0	0	1	0	0	0	4	0	0	1	0	0	1	3	33	5	10	48	0	1	0	-3	-5
1414	0	1	0	0	0	0	0	1	0	0	0	1	1	1	0	0	0	0	0	1	1	0	0	0	0	0	0	1	0	0	0	3	1	0	0	0	0	0	0	15	8	10	33	0	0	1	0	-8
1427	0	1	0	0	1	0	0	1	0	0	0	1	1	1	1	0	0	0	0	0	1	0	1	0	0	0	0	1	0	0	0	4	1	0	0	0	0	0	3.5	60	10	10	80	0	1	0	-3.5	-10
1429	0	1	0	0	1	0	0	1	0	0	0	1	1	1	0	1	0	0	0	0	1	0	0	0	0	0	0	1	0	0	1	1	0	0	0	0	0	0	3.5	25	10	30	65	0	0	0	-3.5	-10
1457	0	1	0	0	0	0	0	0	1	1	0	1	1	0	1	0	0	0	0	0	0	0	0	0	0	0	0	1	0	0	0	3	0	0	0	0	0	0	3.5	25	3	48	76	0	1	0	-3.5	-3
1462	0	1	0	0	0	0	1	1	0	0	0	0	0	0	0	0	0	0	0	0	0	0	0	0	0	0	0	1	0	0	1	4	0	0	0	0	0	0	0	20	5	25	50	0	0	0	0	-5
1466	0	1	0	0	0	0	1	0	0	0	0	1	1	0	0	0	1	0	0	0	1	1	0	0	0	0	0	1	0	0	1	4	0	0	1	1	0	1	0	20	20	20	60	1	0	0	0	-20
1497	0	1	0	0	0	0	1	0	1	1	0	1	1	0	0	1	0	0	0	0	0	0	1	0	0	0	0	1	0	0	0	4	0	0	0	0	0	0	0	25	1	41	67	0	0	0	0	-1
1534	0	1	0	0	0	0	0	0	1	0	0	1	1	0	0	0	0	0	0	0	0	1	0	0	0	0	0	1	0	0	1	2	0	0	0	0	0	0	5.92	40	5	5	50	0	1	0	-5.92	-5
1551	0	1	0	0	1	0	0	0	0	0	0	1	1	0	0	0	0	0	0	0	0	0	0	0	0	0	1	1	0	0	0	1	1	0	0	0	0	0	0	40	15	30	85	0	0	0	0	-15
1580	0	1	0	0	1	0	1	0	0	0	0	1	1	0	0	0	0	1	0	0	1	0	0	0	0	0	0	1	0	0	0	4	0	0	1	1	0	1	1.56	30	5	15	50	1	1	0	-1.56	-5
1581	0	1	0	0	1	1	0	0	0	0	0	1	1	0	1	0	0	1	0	0	1	0	1	0	0	0	0	1	0	0	0	1	0	0	1	1	0	0	0	10	5	25	40	0	0	0	0	-5
1594	0	1	0	0	0	0	1	0	0	0	0	1	1	0	0	0	0	0	0	0	0	0	1	0	0	0	0	1	0	0	0	2	0	0	1	0	0	1	0	40	7	25	72	1	0	0	0	-7
1620	0	1	0	0	0	0	1	1	0	0	0	0	0	0	0	1	0	0	0	0	0	1	0	0	0	0	0	1	0	0	0	4	1	0	0	0	0	0	0	64	5	63	132	0	0	0	0	-5
1681	0	1	0	0	0	0	1	0	0	0	1	1	1	1	0	0	0	0	1	0	0	0	0	0	0	0	0	1	0	0	1	3	0	1	0	0	0	0	3.8	19	6	20	45	0	0	1	-3.8	-6
1684	0	1	0	0	0	0	1	0	0	1	0	1	1	0	0	0	0	0	1	0	0	0	0	0	0	0	0	0	0	0	0	3	0	0	1	0	0	1	2.7	50	5	15	70	0	1	0	-2.7	-5
1690	0	1	0	0	0	0	0	1	0	0	0	1	1	0	0	0	0	0	0	1	0	0	1	0	0	0	0	1	0	0	1	3	0	0	1	0	0	0	3.5	40	5	20	65	0	1	0	-3.5	-5
1700	0	1	0	0	1	0	0	0	0	1	0	1	1	0	0	0	0	0	1	0	0	0	0	0	0	0	0	1	0	0	0	2	0	0	1	0	0	0	0	25	15	15	55	1	0	1	0	-15
1719	0	1	0	0	1	0	1	0	0	0	0	1	1	1	0	0	0	1	0	0	0	0	1	0	0	0	0	1	0	0	0	4	0	0	0	1	0	0	0	40	5	15	60	1	1	0	0	-5
1734	0	1	0	0	0	1	0	0	0	0	1	1	1	0	0	0	0	1	0	0	0	0	0	0	0	0	0	1	0	0	1	2	1	0	0	1	0	0	3	10	5	35	50	1	0	1	-3	-5
1749	0	1	0	0	0	0	1	0	0	0	0	1	1	0	0	0	0	1	0	0	1	0	1	0	0	0	0	1	0	0	0	2	0	0	1	1	0	1	0	50	5	13	68	0	1	0	0	-5
1760	0	1	0	0	0	0	0	0	1	0	0	1	1	0	0	0	0	0	1	0	0	0	1	0	0	0	0	1	0	0	0	4	0	0	0	0	0	0	5	20	10	35	65	0	0	0	-5	-10
1790	0	1	0	0	1	0	0	1	0	0	0	0	0	0	0	1	0	0	0	1	0	0	0	0	0	0	0	1	0	0	0	3	0	0	1	0	0	0	0	15	3	15	33	0	1	0	0	-3
1834	0	1	0	0	1	0	0	1	0	0	0	0	0	0	0	0	0	0	0	0	0	0	0	0	0	0	0	1	0	0	0	3	1	0	0	0	0	0	0	20	8	8	36	0	0	1	0	-8
1839	0	1	0	0	1	0	0	0	0	1	0	1	1	0	1	0	1	0	1	0	0	0	0	0	1	0	0	1	0	0	0	2	1	0	0	1	0	0	0	35	5	30	70	1	1	0	0	-5
1840	0	1	0	0	0	0	0	0	1	0	1	1	1	1	0	0	0	1	1	0	1	0	0	0	0	0	0	1	0	0	0	2	0	0	0	1	0	0	3.5	80	3	12	95	0	1	0	-3.5	-3
1842	0	1	0	0	1	1	0	0	0	0	1	1	1	0	0	0	0	0	0	0	1	0	0	0	0	0	0	1	0	0	0	0	1	0	0	0	0	0	4	10	15	25	50	0	0	0	-4	-15
1854	0	1	0	0	1	0	1	0	0	0	0	1	1	0	0	1	0	1	1	0	0	0	0	0	0	0	0	1	0	0	0	2	0	0	0	1	0	0	0	15	11	10	36	1	0	0	0	-11
1857	0	1	0	0	1	1	0	1	0	1	0	1	0	0	0	1	0	1	0	0	0	0	0	0	0	0	0	1	0	0	0	2	0	0	1	1	0	0	0	21	5	22	48	0	1	0	0	-5
1868	0	1	0	0	1	0	0	0	0	0	1	1	1	0	0	0	0	0	0	1	0	0	1	0	0	0	0	1	0	0	0	3	0	0	1	0	0	0	0	35	8	8	51	1	0	0	0	-8
1876	0	1	0	0	0	0	1	0	0	0	1	1	0	0	0	0	1	0	0	0	0	0	0	0	0	0	0	1	0	0	0	1	0	0	0	1	0	0	0	15	10	35	60	0	1	0	0	-10
1898	0	1	0	0	0	0	1	0	0	0	0	1	1	0	0	0	1	0	0	0	0	0	1	0	0	0	0	1	0	0	0	3	0	0	1	1	0	1	0	60	10	25	95	0	0	0	0	-10
1912	0	1	0	0	0	0	1	0	0	0	0	1	1	1	0	0	0	0	0	0	0	0	1	0	0	0	0	1	0	0	0	4	1	0	0	0	0	0	2	45	10	8	63	1	0	1	-2	-10
1913	0	1	0	0	0	0	1	0	0	0	0	1	0	0	0	0	0	0	0	0	0	0	0	0	0	0	0	1	0	0	0	3	0	0	1	0	0	1	1.7	15	5	20	40	0	1	0	-1.7	-5
1932	0	1	0	0	1	0	0	0	0	0	0	1	1	0	1	0	1	0	0	0	0	0	0	0	0	0	1	1	0	0	0	3	0	0	0	1	0	0	4.5	15	2	17	34	0	1	0	-4.5	-2
1954	0	1	0	0	0	0	1	0	1	1	0	1	1	0	1	0	0	0	0	0	0	0	0	0	0	0	0	1	0	0	0	3	0	0	1	0	0	1	1.75	30	8	15	53	0	0	0	-1.75	-8
1978	0	1	0	0	0	0	1	1	0	0	1	1	1	0	0	0	0	1	0	0	0	0	0	0	1	0	0	1	0	0	0	2	0	0	1	1	0	0	0	40	15	23	78	0	1	0	0	-15
1993	0	1	0	0	1	0	0	0	0	0	1	1	1	1	0	0	0	0	1	0	0	0	1	0	0	0	0	1	0	0	0	2	1	0	0	0	0	0	3	12	1	15	28	0	1	0	-3	-1
2009	0	1	0	0	0	0	1	0	0	0	0	1	1	0	0	0	0	0	0	0	0	0	0	0	0	0	0	1	0	0	0	2	0	0	1	0	0	1	0	30	10	40	80	0	1	0	0	-10
2013	0	1	0	0	1	0	1	0	0	0	1	1	1	0	0	0	1	0	0	0	0	0	1	0	0	0	0	1	0	0	0	4	1	0	0	1	0	0	3.5	50	5	15	70	0	0	1	-3.5	-5
2020	0	1	0	0	1	0	1	1	0	0	1	1	1	0	0	0	0	0	0	1	1	0	1	0	0	0	0	1	0	0	0	3	0	0	1	0	0	1	1.9	25	5	10	40	0	1	0	-1.9	-5
2024	0	1	0	0	0	0	0	1	0	0	0	1	1	0	1	0	0	0	1	0	0	1	0	0	0	0	0	1	0	0	0	0	0	0	1	0	0	0	3.6	25	1	4	30	0	0	1	-3.6	-1
2040	0	1	0	0	0	0	1	1	0	0	0	1	1	0	0	0	0	0	0	0	0	0	0	0	0	0	0	1	0	0	0	4	0	0	1	0	0	1	3	30	10	45	85	0	0	0	-3	-10
2063	0	1	0	0	0	0	1	1	0	0	1	1	1	0	0	0	0	0	0	0	1	0	0	0	0	0	0	1	0	0	0	4	0	0	1	0	0	1	3	30	5	24	59	0	1	0	-3	-5
2067	0	1	0	0	1	1	0	0	0	0	1	1	0	0	0	1	0	0	0	1	0	0	0	0	0	0	0	1	0	0	0	2	0	0	0	0	0	0	3.5	10	5	7	22	1	0	1	-3.5	-5
2076	0	1	0	0	1	0	0	0	1	0	1	1	1	0	0	0	0	0	0	1	1	0	0	0	0	0	0	1	0	0	0	4	0	0	0	0	0	0	0	10	5	12	27	0	0	1	0	-5
2092	0	1	0	0	1	0	0	0	1	0	0	1	1	1	0	0	1	0	0	0	0	0	1	0	0	0	0	1	0	0	0	1	0	1	0	1	0	0	0	60	10	20	90	0	1	0	0	-10
2125	0	1	0	0	1	0	0	0	0	0	0	0	0	0	1	0	0	0	1	0	0	0	0	0	0	0	0	1	0	0	0	2	0	0	1	0	0	0	2.56	10	5	7	22	0	0	1	-2.56	-5
2141	0	1	0	0	0	0	1	0	1	0	1	1	1	0	1	0	0	0	0	1	1	0	0	0	1	0	0	1	0	0	0	4	0	0	1	0	0	1	0	30	5	18	53	0	0	0	0	-5
2150	0	1	0	0	0	0	0	0	1	0	0	1	1	0	0	0	1	0	0	0	1	0	1	0	0	0	0	1	0	0	0	1	0	0	0	1	0	0	6	60	1	30	91	0	1	0	-6	-1
2158	0	1	0	0	0	0	0	0	0	1	0	1	1	0	0	0	0	0	1	0	1	0	0	0	0	0	0	1	0	0	0	2	0	1	0	0	0	0	0	60	5	17	82	1	1	0	0	-5
2181	0	1	0	0	1	0	1	1	0	0	1	1	1	0	0	0	0	0	1	0	0	0	0	0	0	0	0	1	0	0	0	3	0	0	1	0	0	1	0	20	10	22	52	0	1	0	0	-10
2186	0	1	0	0	1	0	0	1	0	1	0	1	1	1	0	0	0	0	1	0	0	0	0	0	0	0	0	1	0	0	0	4	1	0	0	0	0	0	1.75	30	4	18	52	0	0	1	-1.75	-4
2194	0	1	0	0	0	0	1	0	0	0	0	1	1	0	0	0	0	0	0	0	1	0	0	0	1	0	0	1	0	0	0	3	0	0	1	0	0	1	0	48	4	18	70	0	0	0	0	-4
2215	0	1	0	0	1	0	1	1	0	0	0	1	1	0	0	0	0	1	1	0	1	0	0	0	1	0	0	1	0	0	0	3	0	0	1	1	0	1	2.6	40	8	15	63	0	0	0	-2.6	-8
2217	0	1	0	0	0	0	1	0	0	0	0	1	1	0	1	0	0	0	0	0	1	0	1	0	0	0	0	1	0	0	0	4	0	0	1	0	0	1	0	50	5	15	70	1	1	0	0	-5
2230	0	1	0	0	0	0	1	0	0	0	0	0	0	0	0	1	0	1	0	0	0	1	0	0	0	0	0	1	0	0	0	4	0	0	1	1	0	1	0	20	5	11	36	1	1	0	0	-5
2234	0	1	0	0	1	0	1	0	0	0	1	1	1	1	1	0	0	1	0	0	1	0	0	0	1	0	0	1	0	0	0	3	0	1	0	1	0	0	1.75	25	2	18	45	0	1	0	-1.75	-2
2235	0	1	0	0	1	0	0	0	0	0	1	1	1	1	0	0	0	0	0	0	0	0	0	0	0	0	0	1	0	0	0	3	0	0	0	0	0	0	0	20	12	9	41	0	0	1	0	-12
2249	0	1	0	0	0	0	1	1	0	0	0	1	0	0	0	0	0	0	1	0	1	0	0	0	0	0	0	1	0	0	0	3	0	1	0	0	0	0	4.1	15	10	20	45	0	1	0	-4.1	-10
2255	0	1	0	0	0	0	1	1	0	0	0	1	1	0	0	0	0	0	0	0	0	1	0	0	0	0	0	1	0	0	1	4	0	0	1	0	0	1	0	45	15	7	67	0	0	1	0	-15
2256	0	1	0	0	0	0	1	1	0	0	0	1	0	0	0	0	0	0	0	0	0	1	0	0	0	0	0	1	0	0	0	4	0	0	1	0	0	1	1.75	30	5	35	70	0	0	0	-1.75	-5
2271	0	1	0	0	0	0	1	1	0	0	0	1	0	0	0	0	0	0	1	0	0	1	0	0	0	0	0	1	0	0	1	3	0	0	1	0	0	1	0	15	7	35	57	0	0	0	0	-7
2277	0	1	0	0	0	0	1	1	0	0	0	0	0	0	0	0	0	0	0	0	0	1	0	0	0	0	0	1	0	0	0	2	0	0	1	0	0	1	0	40	10	25	75	0	0	0	0	-10
2289	0	1	0	0	0	0	0	0	0	0	1	1	1	0	1	0	0	0	0	0	0	0	0	1	0	0	0	1	0	0	1	4	0	0	0	0	0	0	2.42	45	10	60	115	0	0	1	-2.42	-10
2319	0	1	0	0	1	0	0	0	0	0	0	0	1	0	0	0	0	0	0	0	1	0	0	0	1	0	0	1	0	0	1	2	1	0	0	0	0	0	0	10	10	50	70	1	1	0	0	-10
2333	0	1	0	0	1	0	1	1	0	0	0	0	0	0	0	0	0	0	0	0	1	1	0	0	0	0	0	1	0	0	0	4	0	0	1	0	0	1	0	35	10	10	55	0	0	1	0	-10
2351	0	1	0	0	0	0	1	0	0	0	0	1	1	0	0	1	0	1	0	0	1	0	1	0	0	0	0	1	0	0	0	4	0	0	1	1	0	1	0	35	5	7	47	0	1	0	0	-5
2355	0	1	0	0	1	1	0	0	0	1	0	0	1	0	0	1	0	0	0	1	1	0	0	0	0	0	0	1	0	0	0	0	0	0	0	0	0	0	4	35	5	10	50	0	1	0	-4	-5
2365	0	1	0	0	1	0	1	0	0	1	0	1	1	0	0	0	0	0	0	0	0	0	0	0	0	0	0	1	0	0	0	4	1	0	0	0	0	0	1.75	16	2	20	38	0	1	0	-1.75	-2
2425	0	1	0	0	1	0	1	0	0	0	0	1	1	0	0	0	0	0	0	1	1	0	0	0	0	0	0	1	0	0	0	3	0	0	1	0	0	1	0	40	5	20	65	0	1	0	0	-5
2438	0	1	0	0	0	0	0	1	0	0	1	1	0	0	0	0	0	0	1	0	1	0	0	0	0	0	0	1	0	0	0	3	0	0	1	0	0	0	2.5	15	3	22	40	0	0	1	-2.5	-3
2443	0	1	0	0	1	1	0	0	1	0	0	0	0	0	1	0	0	0	0	0	1	0	0	0	0	0	0	1	0	0	1	3	1	0	0	0	0	0	0	15	2	38	55	0	1	0	0	-2
2454	0	1	0	0	0	0	1	1	0	1	0	1	1	1	0	0	0	0	1	0	1	0	0	0	0	0	0	1	0	0	0	4	1	0	0	0	0	0	0	35	10	30	75	0	1	0	0	-10
2459	0	1	0	0	1	0	1	0	0	0	0	1	1	1	0	1	0	1	0	0	1	0	1	0	0	0	0	1	0	0	0	3	0	0	0	1	0	0	0	20	5	15	40	0	0	0	0	-5
2468	0	1	0	0	1	1	0	1	0	0	0	1	0	0	1	0	0	0	0	0	0	1	0	0	0	0	0	1	0	0	0	0	0	0	1	0	0	0	0	10	25	30	65	0	0	0	0	-25
2482	0	1	0	0	0	0	1	0	1	0	0	1	1	0	0	0	0	0	0	0	0	0	0	0	0	0	0	1	0	0	0	4	0	0	1	0	0	1	2.37	53	13	20	86	0	1	0	-2.37	-13
2494	0	1	0	0	1	0	0	1	0	0	0	1	1	0	0	0	0	0	1	0	1	0	1	0	0	0	0	1	0	0	0	3	0	0	1	0	0	0	0	28	4	5	37	0	1	0	0	-4
2498	0	1	0	0	1	0	0	0	0	0	0	1	1	0	0	0	1	0	0	0	1	0	1	0	0	0	0	1	0	0	1	2	0	0	0	1	0	0	4	25	10	70	105	0	1	0	-4	-10
2504	0	1	0	0	0	0	1	0	0	0	1	1	1	0	0	0	1	0	1	0	0	0	1	0	0	0	0	1	0	0	1	3	0	0	1	1	0	1	0	30	3	55	88	0	0	0	0	-3
2511	0	1	0	0	1	0	0	1	0	0	0	1	1	0	1	0	0	0	1	0	1	1	0	0	0	0	0	1	0	0	0	1	0	1	0	0	0	0	0	20	20	10	50	0	0	0	0	-20
2554	0	1	0	0	0	0	0	0	0	0	0	1	1	0	0	0	1	0	0	0	0	0	0	0	0	0	1	1	0	0	0	2	0	0	0	1	0	0	0	25	5	22	52	0	1	0	0	-5
2557	0	1	0	0	0	0	1	0	1	0	0	1	1	0	0	1	0	0	0	0	1	0	0	0	0	0	0	1	0	0	1	0	0	0	1	0	0	1	0	30	10	35	75	0	0	0	0	-10
2569	0	1	0	0	1	0	0	0	1	0	1	1	0	0	0	0	0	0	0	0	1	0	0	0	0	0	0	1	0	0	0	2	0	0	0	0	0	0	3.5	15	10	13	38	0	1	0	-3.5	-10
2581	0	1	0	0	0	0	1	0	0	1	0	1	1	0	0	0	0	1	0	0	1	0	1	0	0	0	0	1	0	0	0	3	0	0	1	1	0	1	3.7	30	10	21	61	0	0	0	-3.7	-10
2592	0	1	0	0	0	0	1	0	0	0	0	1	1	0	0	0	0	0	0	0	0	0	0	0	0	0	0	1	0	0	0	3	0	0	1	0	0	1	0	25	5	25	55	0	0	0	0	-5
2609	0	1	0	0	1	0	1	0	0	0	1	1	1	0	0	0	0	0	1	0	1	0	1	0	0	0	0	1	0	0	0	3	0	0	1	0	0	1	0	55	12	20	87	1	0	0	0	-12
2625	0	1	0	0	0	0	1	1	0	0	0	1	1	0	0	0	0	0	0	0	1	0	1	0	0	0	0	1	0	0	0	3	0	0	1	0	0	1	0	55	15	35	105	0	0	0	0	-15
2627	0	1	0	0	1	0	0	1	0	0	1	1	1	1	1	0	0	0	1	0	0	0	0	0	0	0	0	1	1	0	0	0	0	0	1	0	0	0	0	5	5	70	80	0	0	1	0	-5
2644	0	1	0	0	1	0	1	1	0	0	1	1	1	0	0	0	0	0	0	0	1	0	0	0	0	0	0	1	0	0	1	3	0	0	1	0	0	1	0	25	10	60	95	0	1	0	0	-10
2679	0	1	0	0	0	0	1	0	1	1	0	1	1	0	0	0	1	0	0	0	0	0	0	0	0	0	0	1	0	0	0	3	0	0	0	1	0	0	0	20	3	14	37	0	0	0	0	-3
2686	0	1	0	0	1	0	0	0	0	0	1	1	1	0	0	0	1	0	0	0	1	0	0	0	1	0	0	1	0	0	0	2	0	0	0	1	0	0	0	70	2	6	78	0	1	0	0	-2
2711	0	1	0	0	1	1	0	0	0	1	0	1	1	0	0	0	0	0	0	0	0	0	0	0	0	0	0	1	0	0	0	3	0	0	0	0	0	0	3.5	8	15	25	48	0	1	0	-3.5	-15
2762	0	1	0	0	1	0	0	0	0	0	0	1	1	0	0	1	0	0	1	0	0	0	0	0	0	0	0	1	0	0	0	3	0	0	0	0	0	0	0	30	15	30	75	0	1	0	0	-15
2787	0	1	0	0	1	0	1	0	0	1	0	1	1	0	0	1	0	0	0	0	0	0	1	0	0	0	0	1	0	0	0	3	0	0	1	0	0	1	0	30	3	11	44	0	0	1	0	-3
2798	0	1	0	0	0	0	1	0	0	0	0	1	1	0	0	0	0	1	0	0	1	0	0	0	0	0	0	1	0	0	0	3	0	0	0	1	0	0	0	10	10	30	50	0	0	0	0	-10
3041	0	1	0	0	1	0	0	0	0	0	0	1	0	0	1	0	0	0	1	0	0	0	0	0	1	0	0	1	0	0	1	1	0	0	1	0	0	0	0	50	6	55	111	0	0	0	0	-6
3069	0	1	0	0	0	0	0	0	0	0	0	1	1	0	1	0	1	0	0	0	0	0	1	0	0	0	0	1	0	0	0	2	0	0	0	1	0	0	0	50	10	22	82	1	0	1	0	-10
4261	0	1	0	0	1	0	0	0	1	1	0	1	1	0	1	0	1	0	0	0	0	0	0	0	0	0	0	1	0	0	0	3	1	0	0	1	0	0	3.5	20	5	15	40	0	0	1	-3.5	-5
4852	0	1	0	0	0	0	0	0	0	0	1	1	1	1	0	0	1	0	0	0	0	0	0	0	1	1	0	1	0	0	1	1	0	0	0	1	0	0	3.5	8	5	22	35	0	1	0	-3.5	-5
5011	0	1	0	0	0	0	1	0	0	0	1	1	1	1	0	0	1	0	1	0	0	1	0	0	0	0	0	1	0	0	0	4	0	0	0	1	0	0	3	30	2	15	47	0	0	0	-3	-2
5039	0	1	0	0	1	0	0	0	1	1	0	1	1	0	0	0	0	1	0	0	1	0	1	0	0	0	0	1	0	0	0	2	0	0	0	1	0	0	3.6	15	18	15	48	0	0	1	-3.6	-18
5111	0	1	0	0	0	0	0	0	1	0	1	1	1	1	1	0	0	0	0	0	0	0	1	0	0	0	1	1	0	0	0	3	0	0	0	0	0	0	0	15	15	10	40	0	0	1	0	-15
5127	0	1	0	0	1	1	0	0	0	0	0	0	0	0	0	1	0	1	0	1	0	0	0	0	0	0	0	1	0	0	0	2	0	0	1	1	0	0	3.65	5	3	15	23	1	1	0	-3.65	-3
5144	0	1	0	0	0	0	0	0	0	0	1	1	1	1	0	0	0	0	0	0	1	0	0	0	0	0	0	1	0	0	0	3	0	0	0	0	0	0	0	80	10	26	116	0	0	0	0	-10
5163	0	1	0	0	0	1	0	0	0	1	0	0	0	0	0	1	0	0	0	0	1	1	0	0	0	0	0	1	0	0	0	2	0	0	1	0	1	0	2.4	30	15	15	60	1	0	0	-2.4	-15
5167	0	1	0	0	1	1	0	0	0	0	1	1	1	0	0	0	1	0	0	0	0	0	1	0	0	0	0	1	0	0	0	3	0	0	0	1	0	0	0	40	5	30	75	1	1	0	0	-5
5168	0	1	0	0	0	0	0	1	0	0	0	1	0	0	0	0	0	0	1	0	0	1	0	0	0	0	0	1	0	0	0	3	1	0	0	0	0	0	5.5	45	5	50	100	0	0	1	-5.5	-5
5177	0	1	0	0	0	0	0	0	1	1	0	1	1	0	1	0	1	0	0	0	0	0	0	0	1	1	0	1	0	0	0	3	0	0	0	1	0	0	3.5	30	1	28	59	0	0	0	-3.5	-1
5182	0	1	0	0	0	0	0	0	0	0	1	1	1	0	0	0	0	0	0	0	0	0	1	0	0	0	0	1	0	0	0	2	0	0	0	0	0	0	3.5	30	12	19	61	0	0	1	-3.5	-12
5183	0	1	0	0	0	0	0	0	0	1	0	1	1	0	1	0	0	0	0	0	1	0	1	0	0	0	0	1	0	0	1	2	0	0	0	0	0	0	6	45	10	40	95	0	1	0	-6	-10
5187	0	1	0	0	0	0	0	0	1	0	1	1	1	0	1	0	0	0	1	0	0	0	0	0	0	0	0	1	0	0	0	0	0	0	1	0	0	0	0	130	10	35	175	0	0	1	0	-10
5188	0	1	0	0	1	1	0	0	0	1	0	1	1	0	0	0	0	0	0	0	0	0	0	0	1	0	0	0	0	0	0	1	1	0	0	0	0	0	5.6	60	2	5	67	0	1	0	-5.6	-2
5191	0	1	0	0	0	0	0	1	0	0	1	0	0	0	1	0	0	0	1	0	1	0	0	0	1	0	0	1	0	0	1	2	0	0	1	0	0	0	0	20	3	75	98	0	0	1	0	-3
5193	0	1	0	0	0	1	0	0	1	1	0	1	1	1	1	0	0	0	0	0	1	0	1	0	0	0	1	1	0	0	0	0	0	0	0	0	0	0	8.4	45	15	35	95	0	0	0	-8.4	-15
5207	0	1	0	0	1	1	0	0	1	0	0	1	1	0	0	1	0	1	0	0	1	0	0	0	0	0	0	1	0	0	0	3	0	0	1	1	1	0	1.75	60	4	45	109	0	0	0	-1.75	-4
5220	0	1	0	0	1	0	0	0	0	0	1	1	1	1	0	1	1	0	1	0	1	0	0	0	1	1	0	1	0	1	0	2	0	0	0	1	0	0	4	40	10	20	70	0	1	0	-4	-10
5228	0	1	0	0	0	0	0	1	0	0	0	1	0	0	0	0	1	0	0	0	0	1	0	0	0	0	0	1	0	0	0	2	0	0	0	1	0	0	5.8	40	4	9	53	0	1	0	-5.8	-4
5242	0	1	0	0	1	0	0	0	1	1	0	1	1	1	1	0	0	1	0	0	0	0	1	0	0	0	0	1	0	1	0	4	0	0	0	1	0	0	0	30	10	14	54	0	0	0	0	-10
5246	0	1	0	0	1	0	0	0	0	1	0	1	1	1	1	0	1	0	0	0	1	1	0	0	0	0	0	1	0	0	1	1	1	0	0	1	0	0	0	70	20	50	140	0	0	1	0	-20
5249	0	1	0	0	1	0	0	0	0	0	0	1	1	1	1	0	0	0	0	0	1	0	1	0	0	0	0	1	0	0	0	2	0	0	1	0	0	0	0	35	10	30	75	1	0	0	0	-10
5273	0	1	0	0	0	0	0	0	0	0	0	1	1	0	1	0	0	0	0	0	0	0	1	0	0	0	0	1	0	0	0	2	0	0	0	0	0	0	0	50	5	20	75	0	0	0	0	-5
5275	0	1	0	0	0	0	0	0	0	0	0	1	1	1	1	0	0	0	0	1	0	0	1	0	0	0	0	1	0	0	0	4	0	0	0	0	0	0	3	40	15	10	65	0	0	1	-3	-15
5297	0	1	0	0	1	0	0	0	0	0	0	1	1	0	0	0	1	0	0	0	0	0	0	0	0	0	0	1	0	0	0	1	0	0	0	1	0	0	3.7	20	5	28	53	0	1	0	-3.7	-5
5315	0	1	0	0	1	1	0	0	0	1	0	1	0	0	0	0	0	0	0	0	0	0	0	0	0	0	0	1	0	0	0	3	1	0	0	0	0	0	6.12	25	15	20	60	1	1	0	-6.12	-15
5323	0	1	0	0	0	0	0	1	0	0	0	1	1	0	0	0	1	0	0	0	1	0	0	0	0	0	1	1	0	0	0	4	1	0	0	1	0	0	1.75	14	3	17	34	0	0	1	-1.75	-3
5353	0	1	0	0	1	0	0	0	0	1	0	1	1	0	1	0	1	0	0	0	1	0	0	0	0	0	0	1	0	0	0	1	0	0	0	1	0	0	0	30	10	25	65	0	0	0	0	-10
5377	0	1	0	0	0	0	1	0	0	1	0	1	1	0	0	0	1	0	1	0	1	0	0	0	0	0	0	1	0	0	0	0	0	1	0	1	0	0	0	30	10	20	60	1	0	0	0	-10
5392	0	1	0	0	0	0	1	0	0	0	0	1	1	1	0	0	1	0	0	0	1	0	1	0	0	0	0	1	0	0	0	1	1	0	0	1	0	0	0	15	5	12	32	1	0	0	0	-5
5394	0	1	0	0	0	0	0	1	0	1	0	1	1	1	1	0	0	0	0	1	1	0	1	0	0	0	0	1	0	0	0	3	1	0	0	0	0	0	6.5	60	10	15	85	0	1	0	-6.5	-10
5404	0	1	0	0	0	0	0	0	0	0	1	1	1	0	1	0	1	0	0	0	1	0	0	0	1	0	0	1	1	0	0	3	0	0	0	1	0	0	0	70	5	20	95	0	1	0	0	-5
5410	0	1	0	0	0	0	0	0	0	1	0	1	1	0	1	0	0	0	0	0	0	0	0	0	0	0	0	0	0	0	0	2	0	0	0	0	0	0	7	30	10	15	55	1	0	1	-7	-10
5432	0	1	0	0	0	0	0	1	0	0	0	0	0	0	0	0	0	0	0	0	1	0	0	0	0	0	0	1	0	0	1	2	1	0	0	0	0	0	0	27	8	24	59	0	1	0	0	-8
5437	0	1	0	0	0	0	0	0	0	0	0	1	1	0	1	0	1	0	0	0	0	0	1	0	0	0	0	0	0	0	0	0	0	0	0	1	0	0	5.49	65	5	13	83	0	0	1	-5.49	-5
5438	0	1	0	0	0	0	0	0	0	0	1	1	0	0	0	0	0	0	0	0	1	1	0	0	0	0	0	1	0	0	0	4	0	0	1	0	0	0	3.5	45	16	9	70	0	0	0	-3.5	-16
5440	0	1	0	0	0	1	0	1	0	0	0	0	0	0	0	1	0	0	0	0	1	0	0	0	1	0	0	1	0	0	0	4	0	0	1	0	1	0	0	10	5	35	50	0	0	1	0	-5
5530	0	1	0	0	0	1	0	0	0	0	1	1	1	0	1	0	1	0	1	0	1	0	1	0	0	0	0	1	0	0	0	3	0	0	0	1	0	0	3.5	45	15	10	70	0	1	0	-3.5	-15
5581	0	1	0	0	1	0	0	0	1	0	0	0	0	0	0	0	0	1	1	0	0	0	0	0	0	0	0	1	0	0	0	4	0	0	0	1	0	0	3.5	10	10	10	30	0	0	1	-3.5	-10
5584	0	1	0	0	0	0	0	0	0	0	0	1	1	0	1	0	0	1	0	0	1	0	0	0	0	0	0	1	0	0	0	3	0	0	1	1	0	0	0	23	4	6	33	0	1	0	0	-4
5595	0	1	0	0	0	1	0	1	0	0	0	1	1	0	0	0	0	1	0	1	1	1	0	0	0	0	0	1	0	0	0	4	0	0	0	1	0	0	1.86	20	10	20	50	0	1	0	-1.86	-10
5624	0	1	0	0	0	0	1	0	0	0	1	1	1	0	0	0	1	0	1	0	0	0	0	0	0	0	0	1	0	0	0	3	0	0	1	1	0	1	5.2	20	5	20	45	0	1	0	-5.2	-5
5633	0	1	0	0	0	0	0	1	0	1	0	1	1	1	1	0	0	0	1	0	1	0	1	0	0	0	0	1	0	0	0	4	0	0	0	0	0	0	12.8	95	20	35	150	0	0	0	-12.8	-20
5667	0	1	0	0	0	0	0	0	0	1	0	1	1	0	1	0	1	0	0	0	1	1	0	0	0	0	0	1	0	0	0	1	0	0	0	1	0	0	5.92	45	5	8	58	0	1	0	-5.92	-5
5674	0	1	0	0	0	0	0	0	1	1	0	1	1	0	1	0	1	0	0	0	0	0	0	0	0	0	1	1	0	0	0	2	0	0	0	1	0	0	0	15	5	25	45	0	0	0	0	-5
5676	0	1	0	0	0	0	0	0	0	1	0	1	1	0	0	0	0	0	1	0	0	0	0	0	0	0	0	1	0	0	0	3	0	0	1	0	0	0	0	3	3	27	33	1	0	0	0	-3
5694	0	1	0	0	0	0	0	0	1	0	0	1	1	0	1	0	1	0	0	0	0	0	0	0	0	1	0	1	0	0	0	2	1	0	0	1	0	0	0	15	5	35	55	0	1	0	0	-5
5705	0	1	0	0	0	0	1	1	0	0	0	1	1	0	0	0	0	0	1	0	0	0	1	0	0	0	0	1	0	0	0	4	0	0	1	0	0	1	2.3	53	15	9	77	0	1	0	-2.3	-15
5726	0	1	0	0	0	0	0	0	0	1	0	1	1	0	0	1	1	0	0	0	1	1	0	0	0	0	0	1	0	0	0	3	0	0	0	1	0	0	2.74	10	10	35	55	0	1	0	-2.74	-10
5739	0	1	0	0	1	0	1	1	0	0	1	1	1	1	0	0	1	0	1	0	0	0	0	0	0	0	0	1	0	0	0	2	0	1	0	1	0	0	3.5	55	15	25	95	0	1	0	-3.5	-15
5748	0	1	0	0	0	0	1	0	1	0	0	1	1	0	1	0	1	0	1	0	0	0	1	0	0	0	1	1	0	0	1	3	0	0	1	1	0	1	1.74	25	10	10	45	0	0	1	-1.74	-10
5757	0	1	0	0	0	0	1	1	0	0	0	1	1	0	0	0	0	0	1	0	1	0	1	0	0	0	0	1	0	0	1	2	0	0	1	0	0	1	0	65	15	22	102	0	0	1	0	-15
5768	0	1	0	0	1	0	0	0	0	0	0	1	1	1	1	0	0	0	0	0	1	0	1	0	0	0	0	1	0	0	0	2	0	0	0	0	0	0	0	30	10	25	65	0	0	0	0	-10
5774	0	1	0	0	0	0	0	0	0	0	1	0	0	0	0	0	0	0	0	0	0	0	0	0	0	0	1	1	0	0	0	2	0	0	0	0	0	0	3.5	22	5	17	44	0	0	1	-3.5	-5
5829	0	1	0	0	0	0	1	0	1	0	0	1	1	0	0	1	0	0	0	0	0	0	0	0	1	0	0	0	0	0	0	2	0	0	0	0	0	0	0	30	10	30	70	0	0	1	0	-10
5842	0	1	0	0	0	1	0	1	0	0	1	1	1	0	1	0	1	0	0	0	1	0	0	0	0	1	0	1	0	0	0	3	0	0	0	1	0	0	0	20	10	35	65	0	1	0	0	-10
5868	0	1	0	0	0	0	0	0	1	0	1	1	1	0	0	0	1	0	0	0	1	0	0	0	0	0	1	1	0	0	0	2	0	0	0	1	0	0	3.5	15	3	13	31	0	0	0	-3.5	-3
5881	0	1	0	0	0	1	0	0	0	1	0	1	1	0	1	0	1	0	0	0	0	1	0	0	0	0	0	1	0	0	0	1	0	0	0	1	0	0	5	20	5	30	55	0	0	1	-5	-5
5901	0	1	0	0	0	0	0	0	1	0	1	1	1	0	0	0	0	1	0	0	0	0	0	0	0	0	0	1	0	0	0	2	0	0	0	1	0	0	0	10	4	25	39	0	0	0	0	-4
5932	0	1	0	0	0	0	1	0	0	0	0	0	1	0	0	0	0	0	0	1	1	1	0	0	0	0	0	1	0	0	0	3	0	0	1	0	0	1	0	25	10	27	62	0	0	0	0	-10
5957	0	1	0	0	1	1	0	0	0	1	0	1	1	0	1	0	1	0	0	0	1	0	0	0	0	0	0	1	0	0	0	2	0	0	0	1	0	0	0	20	1	7	28	0	1	0	0	-1
5959	0	1	0	0	0	0	0	0	0	1	0	1	1	0	1	0	0	0	1	0	0	0	0	0	1	0	0	1	0	0	0	3	0	0	0	0	0	0	3.5	30	12	27	69	0	1	0	-3.5	-12
5990	0	1	0	0	0	0	1	0	1	0	0	1	1	1	1	0	0	0	0	1	1	1	0	0	0	0	0	1	0	0	0	4	0	0	0	0	0	0	0	45	15	47	107	0	1	0	0	-15
5992	0	1	0	0	0	0	0	1	0	0	0	1	0	0	0	0	0	1	0	0	1	0	0	0	0	0	0	1	0	0	0	2	1	0	0	1	0	0	5.92	40	15	40	95	0	1	0	-5.92	-15
6014	0	1	0	0	0	0	0	1	0	0	1	0	0	0	1	0	1	0	0	0	0	0	0	0	0	0	0	1	0	0	0	3	0	0	0	1	0	0	0	14	8	20	42	0	1	0	0	-8
6018	0	1	0	0	1	0	0	0	1	0	0	1	1	0	1	0	1	0	0	0	1	0	1	0	0	0	0	0	0	0	0	2	0	0	0	1	0	0	0	50	15	35	100	0	1	0	0	-15
6024	0	1	0	0	1	0	1	0	0	0	0	1	1	0	0	0	0	0	0	0	1	1	0	0	0	0	0	1	0	0	0	1	0	0	1	0	0	1	0	15	5	15	35	1	0	0	0	-5
6032	0	1	0	0	0	0	0	0	0	1	0	1	1	1	0	1	1	0	0	0	0	1	0	0	0	0	0	1	0	0	0	3	0	0	0	1	0	0	0	15	5	35	55	0	1	0	0	-5
6041	0	1	0	0	0	1	0	0	1	0	1	1	0	0	1	0	0	0	0	0	1	0	0	1	0	0	0	1	0	0	1	3	0	0	0	0	0	0	3.5	30	5	70	105	0	1	0	-3.5	-5
6046	0	1	0	0	0	0	0	0	0	1	0	1	1	1	0	0	0	0	1	0	0	0	1	0	0	0	1	1	0	1	0	3	0	0	0	0	0	0	3.5	25	7	8	40	0	0	1	-3.5	-7
6055	0	1	0	0	0	0	0	0	0	0	0	1	1	0	0	0	0	0	0	0	0	1	0	0	0	0	0	1	0	0	0	3	0	0	0	0	0	0	1.3	6	4	30	40	0	0	0	-1.3	-4
6059	0	1	0	0	0	0	0	0	1	0	1	1	1	0	1	0	1	0	0	0	0	0	0	0	0	0	0	1	0	0	1	3	0	0	0	1	0	0	0	40	10	35	85	0	0	0	0	-10
6063	0	1	0	0	0	1	0	0	0	0	1	1	1	1	1	0	1	0	0	0	1	0	0	0	0	1	0	0	0	0	0	3	1	0	0	1	0	0	6.47	10	10	17	37	0	0	1	-6.47	-10
6070	0	1	0	0	0	0	0	0	1	0	0	1	1	0	0	0	1	0	0	0	0	0	0	0	0	0	0	1	0	0	0	3	0	0	0	1	0	0	1.75	20	18	10	48	0	1	0	-1.75	-18
6078	0	1	0	0	1	0	1	1	0	0	1	1	1	0	0	0	0	0	0	0	1	0	0	0	0	0	0	1	0	0	0	4	0	0	1	0	0	1	0	55	10	25	90	0	0	1	0	-10
6148	0	1	0	0	0	0	1	1	0	0	0	1	0	0	0	0	0	1	1	0	1	0	0	0	0	0	0	1	0	0	0	4	1	0	0	1	0	0	1.3	6	10	15	31	0	1	0	-1.3	-10
6150	0	1	0	0	0	1	0	0	1	1	0	1	1	0	1	0	0	0	1	0	1	0	0	0	0	0	0	1	0	0	0	0	0	0	1	0	1	0	7	20	1	16	37	0	0	0	-7	-1
6163	0	1	0	0	0	0	0	0	0	1	0	1	1	0	1	0	1	0	0	0	0	0	0	0	0	0	1	1	0	0	0	1	0	0	0	1	0	0	5	35	3	15	53	1	1	0	-5	-3
6194	0	1	0	0	1	0	0	0	0	1	0	1	1	0	1	0	1	0	0	0	1	1	0	0	0	0	0	1	0	0	0	1	0	0	0	1	0	0	7.8	40	10	65	115	0	1	0	-7.8	-10
6201	0	1	0	0	0	0	1	0	0	0	0	1	1	0	0	0	0	0	0	0	1	0	0	0	0	0	0	1	0	0	0	3	0	0	1	0	0	1	3.8	40	10	40	90	0	1	0	-3.8	-10
6231	0	1	0	0	0	0	0	0	1	1	0	1	1	0	1	0	0	0	0	0	0	0	1	0	0	0	0	1	0	0	0	3	0	0	0	0	0	0	6.5	30	15	60	105	0	0	1	-6.5	-15
6235	0	1	0	0	0	0	1	0	0	0	1	1	1	0	0	0	0	0	1	0	0	0	0	0	0	1	0	1	0	0	0	3	0	0	1	0	0	1	1.75	12	3	11	26	0	1	0	-1.75	-3
6241	0	1	0	0	0	0	0	1	0	0	0	0	0	0	0	1	0	0	0	1	0	1	0	0	0	0	0	1	0	0	0	3	0	0	1	0	0	0	2	20	20	15	55	0	0	0	-2	-20
6259	0	1	0	0	0	0	0	0	0	1	0	1	1	0	1	0	0	1	0	0	0	0	1	0	0	0	0	1	0	0	0	4	0	0	0	1	0	0	5	80	15	15	110	0	0	1	-5	-15
6264	0	1	0	0	1	0	1	1	0	0	0	1	1	0	0	0	0	0	0	1	0	0	0	0	0	0	0	1	0	0	1	4	0	0	1	0	0	1	3.3	60	10	23	93	0	1	0	-3.3	-10
6268	0	1	0	0	0	0	0	0	0	0	0	1	1	0	1	0	1	0	0	0	0	0	0	0	0	0	0	1	0	0	0	3	0	0	0	1	0	0	0	50	1	7	58	0	0	1	0	-1
6292	0	1	0	0	0	0	0	0	1	0	1	1	1	0	1	0	0	0	1	0	1	0	0	0	0	0	0	1	0	0	0	3	0	0	0	0	0	0	3.5	20	5	15	40	0	1	0	-3.5	-5
6295	0	1	0	0	0	0	0	0	1	0	1	1	1	0	1	0	1	0	0	0	0	1	0	0	0	0	1	1	0	0	0	1	0	0	0	1	0	0	6.7	30	8	45	83	0	1	0	-6.7	-8
6308	0	1	0	0	0	0	0	0	0	0	1	1	1	1	1	0	0	0	0	0	1	0	1	0	0	0	1	1	0	0	0	4	0	0	0	0	0	0	0	80	15	9	104	0	1	0	0	-15
6313	0	1	0	0	1	0	0	0	1	0	1	1	1	1	1	0	0	1	0	0	0	0	1	0	0	0	0	1	0	0	0	4	1	0	0	1	0	0	0	20	3	25	48	0	1	0	0	-3
6324	0	1	0	0	0	0	0	1	0	0	1	1	1	0	1	0	1	0	1	0	0	0	0	0	0	0	0	1	0	0	0	2	0	0	1	1	0	0	0	75	10	15	100	0	0	0	0	-10
6379	0	1	0	0	1	1	0	0	0	1	0	1	0	0	0	0	0	0	0	0	0	0	0	0	0	0	0	1	0	0	0	3	0	0	1	0	1	0	0	60	10	15	85	0	1	0	0	-10
6390	0	1	0	0	1	0	0	1	0	0	1	1	1	1	1	0	1	0	0	0	1	1	0	0	0	0	0	0	0	0	0	4	0	0	0	1	0	0	11	35	15	15	65	0	1	0	-11	-15
6480	0	1	0	0	0	0	0	1	0	1	0	1	1	0	1	0	1	0	1	0	1	0	0	0	0	0	1	1	0	0	0	1	0	0	0	1	0	0	5.5	30	5	12	47	0	1	0	-5.5	-5
6485	0	1	0	0	1	0	1	0	1	1	0	1	1	0	0	0	1	0	0	0	1	0	0	0	0	0	0	1	0	0	0	1	0	0	0	1	0	0	0	50	5	25	80	0	1	0	0	-5
6501	0	1	0	0	0	0	1	1	0	0	0	1	1	0	0	0	1	0	1	0	1	0	0	0	1	0	0	1	0	0	0	3	0	0	1	1	0	1	0	30	5	20	55	0	0	0	0	-5
6575	0	1	0	0	1	0	1	1	0	0	0	0	0	0	0	0	0	0	1	0	0	1	0	0	0	0	0	1	0	0	0	3	1	0	0	0	0	0	0	20	10	25	55	0	1	0	0	-10
6606	0	1	0	0	0	0	0	0	0	1	0	1	1	0	1	0	1	0	0	0	1	0	0	0	1	0	0	1	0	0	0	2	0	0	0	1	0	0	5.92	50	10	15	75	0	0	1	-5.92	-10
6620	0	1	0	0	1	0	1	1	0	0	0	1	1	0	0	0	0	0	1	0	1	0	0	0	0	0	0	1	0	0	0	2	0	0	1	0	0	1	0	25	7	35	67	0	1	0	0	-7
6658	0	1	0	0	0	0	1	0	0	1	0	1	1	1	0	0	1	0	1	0	0	1	0	0	0	0	0	1	0	0	0	3	1	0	0	1	0	0	0	45	10	70	125	0	0	0	0	-10
6673	0	1	0	0	0	0	0	0	0	1	0	1	1	0	1	0	1	0	0	0	0	1	0	0	0	0	0	1	0	0	0	2	0	0	0	1	0	0	11	45	2	15	62	0	1	0	-11	-2
6677	0	1	0	0	0	0	0	0	0	1	0	1	1	0	0	0	0	1	1	0	0	0	1	0	0	0	0	1	0	0	0	2	0	0	0	1	0	0	3.2	20	10	30	60	0	0	0	-3.2	-10
6681	0	1	0	0	1	1	0	0	0	1	0	1	1	0	0	0	0	0	1	0	0	0	1	0	0	0	0	1	0	0	0	2	0	0	0	0	0	0	3.2	20	5	35	60	0	0	0	-3.2	-5
6693	0	1	0	0	1	0	0	0	0	1	0	1	1	0	1	0	1	0	0	0	0	0	0	0	0	0	0	1	0	0	0	3	0	0	0	1	0	0	2.8	60	5	25	90	0	1	0	-2.8	-5
6702	0	1	0	0	0	1	0	1	0	1	0	1	1	0	0	0	0	0	0	0	0	1	0	0	0	0	1	1	0	0	0	2	0	0	0	0	0	0	4.8	15	3	28	46	0	0	1	-4.8	-3
6728	0	1	0	0	1	1	0	0	0	0	0	1	1	1	0	0	0	0	0	0	1	0	0	0	1	0	0	1	1	0	0	3	0	0	0	0	0	0	0	20	15	20	55	0	0	1	0	-15
6761	0	1	0	0	1	0	0	0	0	1	0	1	1	0	1	0	1	0	0	0	0	0	1	0	0	0	0	1	0	0	0	2	0	0	1	1	0	0	0	20	10	10	40	0	0	0	0	-10
6795	0	1	0	0	1	1	0	0	0	0	1	1	1	1	0	1	0	0	0	0	1	0	0	0	1	0	0	1	0	0	0	2	1	0	0	0	0	0	0	100	15	20	135	0	1	0	0	-15
6809	0	1	0	0	1	0	0	0	0	1	0	1	1	0	1	0	1	0	0	1	1	0	1	0	0	0	0	1	0	0	0	3	0	0	1	1	0	0	0.06	15	10	12	37	0	1	0	-0.06	-10
6820	0	1	0	0	1	0	1	1	0	0	0	1	0	0	0	0	0	0	0	0	0	0	0	0	0	0	0	1	0	0	0	4	0	0	1	0	0	1	3.8	35	10	20	65	0	1	0	-3.8	-10
6843	0	1	0	0	1	0	0	0	0	0	0	1	1	0	1	0	1	0	0	1	0	0	1	0	0	0	0	1	0	0	0	3	0	0	1	1	0	0	0	25	10	20	55	0	0	0	0	-10
6848	0	1	0	0	1	0	0	0	0	1	0	0	0	0	0	0	0	1	1	0	1	1	0	0	0	0	0	1	0	0	0	2	1	0	0	1	0	0	3.5	15	20	10	45	1	1	0	-3.5	-20
6856	0	1	0	0	1	1	0	0	0	0	0	1	1	0	0	0	1	0	0	0	0	0	0	0	1	0	0	1	1	0	0	2	0	0	0	1	0	0	3.5	60	5	10	75	1	0	0	-3.5	-5
6867	0	1	0	0	1	0	0	0	0	0	0	1	1	1	1	0	0	0	1	0	0	0	0	0	0	0	0	1	0	0	0	2	0	1	0	0	0	0	3.5	15	10	25	50	1	1	0	-3.5	-10
6870	0	1	0	0	1	1	0	0	0	1	0	1	1	0	0	1	0	0	0	1	1	1	0	0	0	0	0	1	0	0	0	2	0	0	1	0	1	0	0	15	10	70	95	1	0	0	0	-10
6889	0	1	0	0	1	1	0	0	1	1	0	0	0	0	0	0	0	0	1	0	1	0	0	0	0	0	0	1	0	0	0	3	0	0	0	0	0	0	3.6	30	2	10	42	0	1	0	-3.6	-2
6890	0	1	0	0	1	0	0	0	0	0	0	1	1	1	0	1	0	1	1	0	0	0	0	0	0	1	0	1	0	0	0	2	0	1	0	1	0	0	3.5	20	15	30	65	0	1	0	-3.5	-15
6901	0	1	0	0	1	1	0	0	0	0	1	1	1	0	0	0	1	0	1	0	1	0	0	0	0	0	0	1	0	0	0	4	1	0	0	1	0	0	2.42	15	2	5	22	1	1	0	-2.42	-2
6908	0	1	0	0	0	0	0	0	0	0	1	1	1	1	1	0	1	0	0	0	1	0	0	0	0	0	0	1	0	0	1	3	0	0	0	1	0	0	2.4	20	20	40	80	0	1	0	-2.4	-20
6931	0	1	0	0	0	0	1	0	0	1	0	1	1	0	0	0	1	0	1	0	1	0	0	0	0	0	0	1	0	0	0	3	0	0	1	1	0	1	0	15	3	12	30	0	1	0	0	-3
6946	0	1	0	0	1	0	0	0	1	0	1	1	1	0	0	0	1	0	0	0	0	0	0	0	0	0	0	1	0	0	0	3	0	0	0	1	0	0	5.8	25	2	18	45	0	1	0	-5.8	-2
6954	0	1	0	0	1	1	0	1	0	0	1	1	1	0	1	0	1	0	0	0	0	0	0	0	1	0	0	1	0	0	0	3	0	0	0	1	0	0	0	45	10	35	90	0	1	0	0	-10
6955	0	1	0	0	1	0	1	1	0	0	0	1	1	0	0	0	0	0	1	0	1	1	0	0	0	0	0	1	0	0	0	4	0	0	1	0	0	1	3.3	35	5	25	65	0	0	1	-3.3	-5
6960	0	1	0	0	0	0	0	0	1	1	0	1	1	0	0	0	1	0	0	0	0	0	0	0	1	0	1	1	0	0	0	3	0	0	0	1	0	0	3.5	15	10	20	45	0	1	0	-3.5	-10
7000	0	1	0	0	1	1	0	0	1	0	1	1	1	0	0	0	0	1	0	1	0	0	0	0	0	0	0	1	0	0	0	2	0	0	0	1	0	0	3.5	15	3	25	43	0	1	0	-3.5	-3
7009	0	1	0	0	1	0	0	1	0	0	1	1	1	1	1	0	0	0	1	0	0	0	0	0	0	0	0	1	0	0	0	3	1	0	0	0	0	0	6	40	15	25	80	0	0	1	-6	-15
7020	0	1	0	0	0	0	0	0	1	1	0	1	1	0	1	0	1	0	0	0	0	0	1	0	0	0	1	1	0	0	0	1	0	0	0	1	0	0	3.5	30	3	14	47	0	0	0	-3.5	-3
7056	0	1	0	0	1	0	0	0	0	0	0	1	1	0	1	0	0	0	0	0	1	0	1	0	0	0	0	1	0	0	1	3	0	0	1	0	0	0	0	20	5	20	45	1	0	0	0	-5
7070	0	1	0	0	1	0	0	1	0	0	0	0	0	0	0	0	1	0	1	0	1	1	0	0	0	0	0	1	0	0	0	1	0	0	1	1	0	0	4	70	10	30	110	0	1	0	-4	-10
7076	0	1	0	0	0	1	0	0	0	0	0	0	1	0	0	1	1	0	0	0	1	0	0	0	0	0	1	1	0	0	0	1	1	0	0	1	0	0	1.75	25	10	30	65	1	0	0	-1.75	-10
7082	0	1	0	0	0	0	0	0	0	0	0	1	1	0	1	0	0	0	0	0	1	0	0	0	0	0	0	1	1	0	0	1	1	0	0	0	0	0	10	40	10	18	68	0	0	1	-10	-10
7093	0	1	0	0	1	1	0	0	0	0	1	1	1	0	0	0	0	0	1	0	1	0	0	0	0	0	0	1	0	0	0	0	0	0	1	0	0	0	2.42	5	5	25	35	1	1	0	-2.42	-5
7140	0	1	0	0	1	0	0	1	0	0	1	1	1	1	0	1	0	0	0	0	1	0	0	0	0	0	0	1	0	0	0	1	0	1	0	0	0	0	3.5	10	6	25	41	0	1	0	-3.5	-6
7142	0	1	0	0	1	0	0	0	0	0	0	1	1	0	0	0	1	0	1	0	1	0	1	0	0	0	0	1	0	0	0	3	1	0	0	1	0	0	3.3	30	5	17	52	1	1	0	-3.3	-5
7168	0	1	0	0	1	0	0	0	0	0	0	1	1	0	1	0	0	0	0	0	1	1	0	0	0	1	0	1	0	0	0	3	1	0	0	0	0	0	7	30	15	25	70	0	0	1	-7	-15
7185	0	1	0	0	1	0	0	0	0	0	1	1	0	0	1	0	0	0	0	1	1	0	0	0	0	0	0	1	0	0	0	3	1	0	0	0	0	0	7	35	5	60	100	0	1	0	-7	-5
7202	0	1	0	0	1	0	0	0	1	0	0	1	1	1	0	0	0	1	0	0	0	0	0	0	0	0	0	1	0	0	0	3	0	0	0	1	0	0	0	30	5	16	51	0	1	0	0	-5
7221	0	1	0	0	1	0	0	0	1	0	1	1	1	1	0	0	0	0	1	0	1	1	0	0	0	0	0	1	0	0	0	3	0	0	0	0	0	0	3	25	9	20	54	0	1	0	-3	-9
7238	0	1	0	0	1	0	0	0	0	1	0	1	1	0	1	0	1	0	0	0	1	0	0	0	1	0	0	0	0	0	0	2	1	0	0	1	0	0	0	35	15	17	67	0	1	0	0	-15
7263	0	1	0	0	1	1	0	1	0	0	1	1	0	1	1	0	1	0	0	0	1	1	0	0	0	0	0	0	0	0	1	4	0	0	0	1	0	0	3.8	10	10	30	50	0	1	0	-3.8	-10
7264	0	1	0	0	1	1	0	0	0	1	0	1	1	0	0	0	0	0	0	0	0	0	1	0	0	0	0	1	0	0	0	2	1	0	0	0	0	0	3.5	40	10	17	67	0	0	0	-3.5	-10
7275	0	1	0	0	1	0	0	0	1	0	0	1	1	0	1	0	0	0	0	0	0	1	0	0	0	0	0	1	0	0	0	3	0	0	1	0	0	0	3.5	29	15	10	54	0	1	0	-3.5	-15
7305	0	1	0	0	1	0	0	0	0	0	0	1	1	0	0	1	1	0	0	0	1	0	1	0	0	0	0	1	0	0	1	4	0	0	1	1	0	0	3.2	40	7	45	92	0	0	1	-3.2	-7
7324	0	1	0	0	1	0	0	1	0	0	1	0	0	0	0	0	0	0	1	0	0	0	0	0	0	0	0	1	0	0	0	4	0	0	1	0	0	0	0	22	10	25	57	0	0	0	0	-10
7335	0	1	0	0	1	0	0	0	0	1	0	1	1	1	0	0	0	0	0	0	1	0	1	0	0	0	0	1	0	0	0	3	1	0	0	0	0	0	0	25	15	15	55	0	0	1	0	-15
7341	0	1	0	0	1	0	0	0	0	0	1	1	1	0	1	0	0	0	1	0	0	0	1	0	0	0	0	1	0	0	1	1	1	0	0	0	0	0	7.5	30	20	20	70	0	1	0	-7.5	-20
7344	0	1	0	0	0	0	0	0	0	1	0	1	1	0	1	0	0	0	0	0	0	0	0	0	0	1	0	1	0	0	0	4	0	0	0	0	0	0	0	35	5	10	50	1	1	0	0	-5
7366	0	1	0	0	1	1	0	0	0	1	0	1	1	1	1	0	0	0	0	0	0	0	1	0	0	0	0	1	0	0	0	3	0	0	1	0	1	0	3.5	25	5	25	55	1	0	0	-3.5	-5
7371	0	1	0	0	1	1	0	0	0	1	0	1	1	0	0	1	0	0	0	0	1	0	0	0	0	0	0	1	0	0	1	0	1	0	0	0	0	0	5.84	35	5	18	58	0	1	0	-5.84	-5
7388	0	1	0	0	1	1	0	0	0	0	1	1	1	0	0	1	0	0	0	0	0	1	0	0	0	1	0	1	0	0	0	1	0	0	1	0	1	0	0	20	6	10	36	1	1	0	0	-6
7396	0	1	0	0	1	0	0	0	1	0	1	1	1	1	1	0	0	1	1	0	0	0	1	0	0	0	0	1	0	0	0	3	1	0	0	1	0	0	3.5	25	5	12	42	0	0	0	-3.5	-5
7402	0	1	0	0	1	1	0	0	0	1	0	0	1	0	0	1	1	0	0	0	0	0	0	0	1	0	0	0	0	0	1	4	0	0	1	1	1	0	1.66	60	5	23	88	1	0	0	-1.66	-5
7410	0	1	0	0	1	0	0	0	1	0	0	1	1	1	1	0	0	0	1	0	1	0	1	0	0	0	0	1	0	0	0	2	1	0	0	0	0	0	0	20	10	27	57	0	0	0	0	-10
7415	0	1	0	0	1	0	0	0	0	0	0	1	1	0	1	0	0	0	1	0	0	0	0	0	0	0	0	1	0	0	0	2	0	0	1	0	0	0	5	40	5	10	55	1	0	1	-5	-5
7423	0	1	0	0	1	1	0	1	0	1	0	0	0	0	0	0	0	1	1	0	0	0	0	0	1	0	0	1	1	0	0	2	0	0	0	1	0	0	0	30	9	35	74	0	0	0	0	-9
7428	0	1	0	0	1	0	0	0	0	0	0	1	0	0	0	1	0	0	0	0	1	0	0	0	0	0	0	1	0	0	0	2	0	0	1	0	0	0	0	45	10	25	80	1	0	1	0	-10
7432	0	1	0	0	1	0	0	0	0	0	0	0	0	0	0	1	0	1	1	0	0	0	0	0	0	0	0	1	0	0	0	2	0	0	1	1	0	0	3.8	15	12	22	49	1	1	0	-3.8	-12
7436	0	1	0	0	1	1	0	0	1	0	1	1	1	0	1	0	1	0	0	0	0	0	1	0	0	0	0	1	0	0	0	2	1	0	0	1	0	0	0	50	10	4	64	0	1	0	0	-10
7479	0	1	0	0	1	0	0	0	0	1	0	1	1	0	1	0	0	1	0	0	0	0	1	0	0	0	0	1	0	0	0	3	0	0	0	1	0	0	0	15	10	15	40	0	0	0	0	-10
7486	0	1	0	0	1	0	0	0	1	0	1	1	1	0	0	0	1	0	0	0	0	1	0	0	0	0	1	1	0	0	0	2	0	0	0	1	0	0	0	10	5	25	40	0	0	0	0	-5
7499	0	1	0	0	1	0	0	0	1	0	1	1	1	1	1	0	1	0	0	0	1	0	0	0	1	0	0	1	0	0	0	3	1	0	0	1	0	0	3.5	25	10	8	43	0	1	0	-3.5	-10
7514	0	1	0	0	1	0	1	0	0	0	1	1	1	0	0	0	0	1	0	0	0	0	0	0	1	0	0	1	0	0	0	4	0	0	0	1	0	0	0	20	5	22	47	0	0	0	0	-5
7536	0	1	0	0	1	0	0	0	1	0	1	1	1	1	0	0	0	0	0	0	1	0	1	0	0	0	0	1	0	0	0	2	0	1	0	0	0	0	6	55	12	74	141	0	1	0	-6	-12
7538	0	1	0	0	1	1	0	0	0	1	0	1	1	1	0	1	0	0	0	0	1	0	0	0	0	0	0	1	0	0	0	2	0	0	0	0	0	0	0	30	10	15	55	0	1	0	0	-10
7540	0	1	0	0	1	0	0	0	0	0	0	1	1	0	1	0	0	1	0	0	0	0	1	0	0	0	0	1	0	0	0	4	0	0	1	1	0	0	5	80	15	20	115	0	0	1	-5	-15
7560	0	1	0	0	1	0	0	0	0	0	0	1	1	1	0	0	0	0	1	0	1	0	1	0	0	0	0	1	0	0	0	1	0	0	1	0	0	0	3.5	22	12	30	64	1	1	0	-3.5	-12
7574	0	1	0	0	1	0	0	0	0	1	0	1	1	1	0	0	0	1	0	0	1	0	0	0	0	0	0	1	0	0	0	2	0	0	0	1	0	0	4.3	15	10	25	50	0	0	1	-4.3	-10
7700	0	1	0	0	1	1	0	0	0	1	0	1	1	1	0	0	0	0	0	1	0	0	0	0	0	1	0	1	0	0	0	1	0	1	0	0	0	0	3.6	20	20	20	60	0	0	1	-3.6	-20
7732	0	1	0	0	1	0	0	0	1	1	0	1	1	0	1	0	0	1	0	0	1	0	0	0	0	1	0	1	0	0	0	2	0	0	0	1	0	0	3.5	5	5	7	17	0	1	0	-3.5	-5
7766	0	1	0	0	1	1	0	1	0	0	0	1	1	0	1	0	1	0	0	0	0	0	0	0	0	0	0	1	1	0	0	4	0	0	1	1	1	0	0	15	5	17	37	0	0	0	0	-5
7768	0	1	0	0	0	0	1	1	0	0	0	1	0	0	0	1	0	0	1	0	0	1	0	0	0	0	0	1	0	0	1	2	0	0	1	0	0	0	0	35	5	50	90	0	1	0	0	-5
7783	0	1	0	0	1	0	0	0	1	1	0	1	1	1	1	0	0	0	0	0	1	0	0	0	0	0	0	1	0	0	0	2	1	0	0	0	0	0	0	45	10	25	80	0	0	1	0	-10
7789	0	1	0	0	1	0	0	1	0	0	0	0	0	0	1	0	1	0	0	0	0	0	0	0	0	0	0	1	0	0	0	2	0	0	1	1	0	0	1.75	20	5	15	40	0	1	0	-1.75	-5
7795	0	1	0	0	1	1	0	0	1	0	1	1	1	1	0	0	1	0	0	0	1	0	0	0	0	0	0	1	0	0	1	0	1	0	0	1	0	0	5.92	40	5	75	120	0	1	0	-5.92	-5
7828	0	1	0	0	1	1	0	0	0	0	0	1	0	1	0	0	0	0	0	0	1	0	0	0	1	0	0	1	0	0	0	1	1	0	0	0	0	0	2.42	60	10	5	75	0	0	0	-2.42	-10
7849	0	1	0	0	0	0	1	1	0	0	0	1	1	0	0	1	0	0	0	0	1	1	0	0	0	0	0	1	0	0	0	4	0	0	1	0	0	1	2.15	12	10	20	42	0	0	1	-2.15	-10
7857	0	1	0	0	1	1	0	0	0	1	0	1	1	0	0	1	1	0	0	0	0	1	0	0	0	0	0	1	0	0	0	1	0	0	0	1	0	0	5.92	30	3	32	65	1	0	1	-5.92	-3
7879	0	1	0	0	1	0	0	0	1	0	0	1	1	0	1	0	1	0	1	0	1	0	1	0	0	0	0	1	0	0	1	2	1	0	0	1	0	0	10	20	8	15	43	0	1	0	-10	-8
7889	0	1	0	0	1	1	0	0	1	0	0	1	1	0	0	0	0	0	0	0	0	0	1	0	0	0	0	1	0	1	0	0	0	0	0	0	0	0	5.98	45	5	5	55	0	1	0	-5.98	-5
7898	0	1	0	0	1	1	0	0	0	0	1	1	1	1	0	1	1	0	0	0	0	0	1	0	0	1	0	1	0	0	0	1	0	0	0	1	0	0	3.5	25	20	52	97	1	0	0	-3.5	-20
7908	0	1	0	0	1	1	0	0	1	1	0	1	0	0	0	1	0	0	1	0	1	0	0	0	0	0	0	1	0	0	0	3	0	0	0	0	0	0	3.5	30	5	18	53	0	1	0	-3.5	-5
8921	0	1	0	0	0	0	0	0	0	0	0	0	1	1	1	0	0	1	0	0	0	0	0	0	1	1	0	1	0	0	0	0	0	1	0	1	0	0	0	45	15	35	95	0	0	0	0	-15
8924	0	1	0	0	0	0	0	0	0	1	0	1	1	1	0	0	0	0	0	0	0	0	0	0	0	0	0	1	0	0	1	2	0	0	0	0	0	0	0	30	5	23	58	1	1	0	0	-5
8928	0	1	0	0	1	1	0	0	0	1	0	1	1	0	0	1	0	0	1	0	1	1	0	0	0	0	0	1	0	0	0	1	0	0	1	0	1	0	0	90	15	20	125	1	0	0	0	-15
8948	0	1	0	0	0	1	0	0	0	1	0	0	0	0	0	0	0	1	0	0	1	0	0	0	0	0	0	1	0	0	0	1	0	0	0	1	0	0	2.42	5	5	12	22	0	0	1	-2.42	-5
8949	0	1	0	0	1	1	0	0	0	0	0	0	1	0	0	0	0	0	0	0	0	0	0	0	0	0	0	1	0	0	0	0	0	0	1	0	1	0	0	10	20	25	55	0	0	1	0	-20
8983	0	1	0	0	1	0	0	1	0	0	0	1	0	0	0	0	0	1	1	0	0	0	0	0	0	0	0	1	0	0	0	4	0	0	0	1	0	0	0	15	15	20	50	0	1	0	0	-15
9001	0	1	0	0	1	0	0	0	0	1	0	1	1	0	0	1	1	0	0	0	0	0	1	0	0	0	0	1	0	0	1	2	0	0	0	1	0	0	0	45	2	20	67	1	0	0	0	-2
9005	0	1	0	0	1	1	0	0	0	0	1	1	1	0	0	1	1	0	0	0	0	0	1	0	0	1	0	1	0	0	0	1	0	0	0	1	0	0	3.5	26	20	17	63	0	0	0	-3.5	-20
9014	0	1	0	0	0	0	0	0	0	0	0	0	0	0	0	1	0	0	0	0	1	0	1	0	0	0	0	1	0	0	0	4	0	0	1	0	0	0	3.5	30	5	11	46	0	0	0	-3.5	-5
9030	0	1	0	0	1	0	0	0	1	0	0	1	1	1	0	0	1	0	1	0	1	0	1	0	0	0	0	1	0	0	0	2	0	1	0	1	0	0	0	20	10	20	50	0	0	0	0	-10
9035	0	1	0	0	1	0	0	0	0	0	0	1	1	0	1	0	0	0	1	0	1	0	0	0	0	0	1	1	0	0	0	2	0	0	1	0	0	0	0	20	5	10	35	0	1	0	0	-5
9037	0	1	0	0	0	0	0	0	0	1	0	1	1	0	1	0	0	0	1	0	1	0	0	0	0	0	0	1	0	0	0	2	0	0	1	0	0	0	0	28	10	14	52	0	1	0	0	-10
9040	0	1	0	0	1	1	0	0	0	0	1	1	1	0	0	1	1	0	0	0	0	0	1	0	0	1	0	1	0	0	0	1	0	0	0	1	0	0	3.5	26	20	19	65	0	0	0	-3.5	-20
9043	0	1	0	0	1	1	0	0	0	1	0	1	1	0	0	1	1	0	0	0	0	1	0	0	0	0	0	1	0	0	0	1	0	0	0	1	0	0	5.92	30	1	25	56	1	0	1	-5.92	-1
9061	0	1	0	0	1	1	0	0	0	1	0	1	1	0	0	1	0	0	0	1	0	1	0	0	0	0	0	1	0	0	0	1	0	0	0	0	0	0	5.92	10	5	33	48	1	0	1	-5.92	-5
9064	0	1	0	0	1	0	0	0	0	0	0	1	1	0	1	0	0	0	0	0	0	0	0	1	0	0	0	1	0	0	1	2	1	0	0	0	0	0	0	40	8	13	61	0	0	0	0	-8
9104	0	1	0	0	0	0	0	0	0	0	0	1	1	1	1	0	0	1	0	0	0	0	0	0	0	0	0	1	0	0	0	2	0	1	0	1	0	0	7	60	5	20	85	1	0	1	-7	-5
9124	0	1	0	0	0	0	0	0	1	1	0	1	1	1	1	0	0	0	0	0	0	0	1	0	0	0	0	1	0	0	0	2	0	0	0	0	0	0	5.5	35	10	33	78	0	0	1	-5.5	-10
9131	0	1	0	0	0	0	0	0	0	1	0	1	1	0	0	0	1	0	0	0	0	0	1	0	0	0	1	1	0	0	0	3	0	0	0	1	0	0	6	1	8	30	39	0	1	0	-6	-8
9133	0	1	0	0	1	0	0	0	0	0	1	1	1	0	0	0	0	0	0	0	1	0	0	0	0	0	0	1	0	0	0	2	0	0	0	0	0	0	0	15	5	28	48	0	0	0	0	-5
9136	0	1	0	0	0	0	0	0	0	0	1	1	1	0	1	0	1	0	0	0	1	0	1	0	0	0	1	1	0	0	0	3	0	0	0	1	0	0	0	20	10	20	50	0	0	0	0	-10
9142	0	1	0	0	0	0	0	0	0	0	0	1	1	0	1	0	0	1	0	0	1	0	1	0	0	0	0	1	0	0	0	2	0	0	0	1	0	0	0	35	5	18	58	1	0	0	0	-5
9150	0	1	0	0	1	1	0	0	0	1	0	1	1	0	0	1	0	1	0	0	0	0	1	0	0	0	0	1	0	0	0	2	0	0	0	1	0	0	0	8	5	7	20	0	0	0	0	-5
9164	0	1	0	0	0	0	0	0	0	0	0	1	1	0	0	0	0	0	0	0	0	0	1	0	0	0	0	1	0	0	0	1	0	0	0	0	0	0	0	40	5	20	65	0	0	0	0	-5
9184	0	1	0	0	1	1	0	1	0	0	1	1	1	0	1	0	0	0	0	0	1	0	1	0	0	0	0	1	0	0	1	3	0	0	1	0	0	0	3.5	25	2	62	89	0	1	0	-3.5	-2
9191	0	1	0	0	1	0	0	0	0	1	0	1	1	0	0	0	1	0	0	0	0	0	0	0	0	0	1	1	0	0	0	2	0	0	0	1	0	0	3.5	18	5	15	38	1	0	1	-3.5	-5
9217	0	1	0	0	1	0	0	1	0	0	1	1	1	1	0	0	0	1	0	0	1	0	1	0	0	0	0	1	0	0	0	4	1	0	0	1	0	0	1.75	30	4	10	44	0	0	0	-1.75	-4
9235	0	1	0	0	0	0	0	0	0	1	0	1	1	0	0	0	1	0	0	0	0	0	0	0	1	0	0	1	0	0	1	4	0	0	0	1	0	0	3.5	11	3	30	44	0	0	1	-3.5	-3
9271	0	1	0	0	0	0	0	1	0	0	0	1	1	0	0	0	0	0	0	0	0	0	1	0	0	0	0	1	0	0	0	3	0	0	0	0	0	0	6	50	10	53	113	0	0	0	-6	-10
9279	0	1	0	0	0	0	0	0	0	0	1	1	1	0	0	0	1	0	0	0	0	0	1	0	0	0	1	1	0	0	0	3	0	0	1	1	0	0	0	17	4	17	38	1	0	0	0	-4
9285	0	1	0	0	0	0	0	0	0	0	0	1	1	0	0	0	0	0	0	0	1	0	0	0	0	0	0	1	0	0	0	3	0	0	0	0	0	0	6.5	42	5	18	65	0	0	0	-6.5	-5
9308	0	1	0	0	1	0	0	0	0	0	0	1	1	1	0	0	0	0	0	1	1	0	1	0	0	0	0	1	0	0	0	1	0	0	0	0	0	0	0	45	10	25	80	0	0	1	0	-10
9315	0	1	0	0	0	0	0	1	0	0	0	1	1	1	0	0	0	0	0	1	1	0	1	0	0	0	0	1	0	0	0	3	0	0	0	0	0	0	0	45	10	10	65	0	0	0	0	-10
9321	0	1	0	0	0	0	0	0	1	1	0	1	1	0	1	0	1	0	0	0	0	0	0	0	1	0	1	1	0	0	0	1	0	0	0	1	0	0	0	30	1	20	51	0	0	0	0	-1
9329	0	1	0	0	0	0	0	0	1	0	0	1	1	0	0	1	1	0	0	0	0	1	0	0	0	0	0	1	0	0	0	3	0	0	0	1	0	0	5.92	70	3	27	100	0	0	0	-5.92	-3
9346	0	1	0	0	0	0	0	1	0	0	0	1	1	1	0	0	0	0	0	1	1	0	1	0	0	0	0	1	0	0	0	3	0	0	0	0	0	0	0	45	10	10	65	0	0	0	0	-10
9354	0	1	0	0	1	1	0	0	0	1	0	1	1	0	0	0	0	0	0	0	1	0	0	0	1	0	0	1	0	0	0	0	0	0	0	0	0	0	4	10	8	25	43	0	1	0	-4	-8
9364	0	1	0	0	1	0	0	0	0	0	0	0	0	0	0	0	0	0	0	0	0	0	0	0	0	0	0	1	0	0	0	4	1	0	0	0	0	0	0	40	8	20	68	0	1	0	0	-8
9370	0	1	0	0	1	0	0	0	1	0	0	0	1	1	0	1	0	1	0	1	1	0	1	0	0	0	0	1	0	0	0	3	1	0	0	1	0	0	0	25	7	15	47	0	0	0	0	-7
9376	0	1	0	0	0	1	0	0	0	1	0	1	1	1	0	1	0	0	0	0	0	0	1	0	0	1	0	1	0	0	0	2	0	0	0	0	0	0	11.9	60	5	20	85	1	0	0	-11.9	-5
9407	0	1	0	0	0	1	0	0	0	0	0	1	1	0	0	0	1	0	1	0	1	1	0	0	0	0	1	1	0	0	1	2	1	0	0	1	0	0	0	75	10	32	117	1	0	1	0	-10
9410	0	1	0	0	0	0	0	0	0	0	1	1	1	0	1	0	1	0	0	0	0	0	0	0	1	0	0	0	0	0	0	3	0	0	0	1	0	0	0	58	2	15	75	1	0	1	0	-2
9411	0	1	0	0	1	0	0	1	0	1	0	1	1	0	1	0	1	0	0	0	1	0	0	0	0	0	0	1	0	0	1	3	0	0	1	1	0	0	0	45	10	35	90	0	0	1	0	-10
9413	0	1	0	0	0	0	0	0	0	1	0	1	1	0	0	1	0	0	0	0	1	0	0	0	0	0	0	1	0	0	0	0	0	1	0	0	0	0	4	10	5	25	40	0	1	0	-4	-5
9436	0	1	0	0	0	0	0	0	0	1	0	1	1	1	0	0	0	1	1	0	1	0	1	0	0	0	0	1	0	0	0	2	0	0	0	1	0	0	3.3	30	15	60	105	0	1	0	-3.3	-15
9458	0	1	0	0	1	0	0	0	1	0	0	1	1	1	0	0	0	0	0	0	1	0	0	0	0	0	0	1	0	0	0	2	0	0	0	0	0	0	4	40	10	30	80	0	1	0	-4	-10
9487	0	1	0	0	1	0	0	1	0	1	0	1	1	0	0	0	0	1	1	0	0	0	0	0	0	0	0	1	0	0	1	2	1	0	0	1	0	0	3.5	15	5	16	36	0	1	0	-3.5	-5
9544	0	1	0	0	1	0	0	0	0	0	0	1	1	0	0	0	0	0	0	0	0	0	0	0	0	0	0	1	0	0	1	3	0	0	0	0	0	0	0	20	10	15	45	0	0	1	0	-10
9554	0	1	0	0	1	1	0	1	0	0	0	1	1	0	0	1	0	1	0	0	0	0	0	0	1	0	0	1	0	0	0	3	0	0	0	1	0	0	2.96	35	2	75	112	0	1	0	-2.96	-2
9560	0	1	0	0	1	0	0	1	0	0	0	1	0	0	1	0	1	0	1	0	0	0	0	0	0	0	0	1	0	0	0	2	0	0	1	1	0	0	0	20	15	15	50	0	0	0	0	-15
9563	0	1	0	0	1	0	0	0	1	0	0	0	0	0	0	1	0	0	0	1	1	0	0	0	0	0	0	1	0	0	0	4	0	0	1	0	0	0	3.5	75	5	16	96	0	1	0	-3.5	-5
9574	0	1	0	0	0	0	0	1	0	0	0	1	0	0	0	0	0	0	0	0	0	0	0	0	0	0	0	1	0	0	1	3	0	0	1	0	0	0	15	5	5	70	80	0	1	0	-15	-5
9611	0	1	0	0	1	0	0	0	0	0	0	1	1	0	0	1	1	0	0	0	0	0	1	0	0	1	0	1	0	0	0	1	0	0	0	1	0	0	0	60	10	25	95	1	0	0	0	-10
9614	0	1	0	0	0	1	0	0	0	1	0	1	1	0	0	0	1	0	0	0	0	0	1	0	0	0	0	1	0	0	0	3	0	0	0	1	0	0	0	45	5	25	75	1	1	0	0	-5
9617	0	1	0	0	0	1	0	0	0	0	0	1	1	0	0	0	0	0	0	0	1	0	0	0	1	0	0	1	0	0	1	2	0	0	0	0	0	0	3.25	12	3	8	23	0	1	0	-3.25	-3
9627	0	1	0	0	0	1	0	0	0	0	0	1	1	0	0	0	0	0	0	0	1	0	0	0	1	0	0	1	0	0	1	2	0	0	0	0	0	0	3.25	12	3	35	50	0	1	0	-3.25	-3
9630	0	1	0	0	1	1	0	0	0	0	0	1	1	0	0	1	0	0	0	0	0	0	0	0	0	0	0	1	0	0	0	2	0	0	0	0	0	0	4	20	5	20	45	0	0	0	-4	-5
9636	0	1	0	0	1	1	0	0	1	0	0	1	1	0	0	0	0	1	0	0	0	0	1	0	0	0	0	1	0	0	0	1	0	0	0	1	0	0	3.5	40	4	8	52	0	0	0	-3.5	-4
9642	0	1	0	0	0	0	0	1	0	0	0	1	0	1	1	0	0	0	0	1	1	1	0	0	0	0	0	1	0	0	0	3	0	1	0	0	0	0	0	36	25	70	131	0	0	1	0	-25
9648	0	1	0	0	1	1	0	0	0	1	0	1	1	0	0	0	1	0	0	0	0	0	1	0	0	0	0	1	0	0	0	3	0	0	0	1	0	0	0	45	5	20	70	1	1	0	0	-5
9653	0	1	0	0	1	0	0	0	0	0	1	1	0	0	0	0	1	0	0	0	1	0	0	0	0	0	0	1	0	0	1	2	0	0	0	1	0	0	3.5	45	4	17	66	0	0	0	-3.5	-4
9672	0	1	0	0	0	1	0	1	0	1	0	0	1	0	1	0	0	1	0	0	1	1	0	0	0	0	0	1	0	0	0	3	0	0	1	1	1	0	0	20	20	20	60	0	1	0	0	-20
9682	0	1	0	0	0	0	0	0	1	0	1	1	1	1	1	0	0	0	0	0	0	0	0	0	0	0	0	1	0	0	0	3	0	0	0	0	0	0	0	20	3	15	38	0	1	0	0	-3
9688	0	1	0	0	0	0	0	0	0	0	0	1	0	0	0	1	0	0	0	0	0	1	0	0	0	0	0	1	0	0	0	2	0	0	0	0	0	0	2.6	15	5	11	31	0	1	0	-2.6	-5
9802	0	1	0	0	0	1	0	0	0	0	1	1	1	0	0	1	1	0	0	0	1	0	0	0	0	0	1	1	0	0	0	3	0	0	1	1	1	0	1.75	6	18	35	59	1	1	0	-1.75	-18
9831	0	1	0	0	0	0	0	0	0	1	0	1	1	1	0	0	1	0	0	0	0	0	0	0	0	1	0	1	0	0	1	3	0	0	0	1	0	0	0.1	10	10	20	40	0	0	1	-0.1	-10
9941	0	1	0	0	1	1	0	0	0	1	0	0	1	0	1	0	1	0	0	0	1	0	0	0	1	0	0	1	0	0	1	1	1	0	0	1	0	0	6	50	5	30	85	0	0	1	-6	-5
9947	0	1	0	0	0	0	0	0	0	0	0	1	1	1	1	0	0	0	0	0	0	0	1	0	0	0	0	1	0	0	0	3	0	0	0	0	0	0	1.75	20	10	20	50	0	0	0	-1.75	-10
9948	0	1	0	0	0	0	0	0	0	0	0	1	1	1	1	0	0	0	0	0	0	0	1	0	0	0	0	1	0	0	0	3	0	0	0	0	0	0	1.75	20	10	20	50	0	0	0	-1.75	-10
9959	0	1	0	0	0	0	0	0	0	0	1	1	0	0	1	0	1	0	0	0	1	0	0	0	0	1	0	0	0	0	0	3	0	0	0	1	0	0	8.3	30	10	25	65	0	0	1	-8.3	-10
9960	0	1	0	0	0	0	0	1	0	0	0	1	1	0	0	0	0	0	0	0	1	0	0	0	0	1	0	1	0	0	1	1	0	0	0	0	0	0	3.5	30	10	45	85	0	1	0	-3.5	-10
9969	0	1	0	0	0	0	0	0	1	0	0	0	0	0	0	0	1	0	1	0	0	1	0	0	0	0	0	1	0	0	1	2	0	0	1	1	0	0	2.96	60	15	24	99	0	1	0	-2.96	-15
9971	0	1	0	0	0	0	0	0	0	0	0	0	0	0	0	1	1	0	1	0	0	1	0	0	0	0	0	1	0	0	1	2	0	0	1	1	0	0	2.96	40	15	44	99	0	1	0	-2.96	-15
9983	0	1	0	0	0	1	0	0	0	1	0	1	1	0	0	0	1	0	0	0	1	0	1	0	0	0	1	0	0	0	0	0	0	0	0	1	0	0	3.5	45	2	10	57	1	0	1	-3.5	-2
9999	0	1	0	0	1	0	0	0	0	0	0	1	1	0	1	0	1	0	0	0	1	0	0	0	0	1	0	1	0	0	0	1	0	0	0	1	0	0	12.7	30	5	55	90	0	0	0	-12.7	-5
10011	0	1	0	0	1	0	0	1	0	0	0	1	1	1	1	0	0	1	1	0	0	0	1	0	0	1	0	1	0	0	0	3	0	0	0	1	0	0	3.5	60	3	30	93	0	1	0	-3.5	-3
10029	0	1	0	0	1	1	0	0	0	0	1	1	0	0	1	0	1	0	0	0	1	0	0	0	0	0	0	0	0	0	0	4	0	0	0	1	0	0	3	15	5	8	28	1	1	0	-3	-5
10034	0	1	0	0	0	0	0	0	0	0	0	1	1	0	1	0	0	0	0	0	1	0	0	0	0	0	0	1	0	0	0	2	1	0	0	0	0	0	5	28	11	22	61	1	1	0	-5	-11
10044	0	1	0	0	1	0	0	0	0	0	0	1	1	1	1	0	0	0	1	0	1	0	1	0	0	1	0	1	0	0	0	3	1	0	0	0	0	0	1.34	21	23	67	111	0	1	0	-1.34	-23
10049	0	1	0	0	1	0	0	0	0	1	0	1	1	0	0	0	0	1	0	0	1	0	1	0	0	0	0	1	0	0	0	3	0	0	0	1	0	0	2.3	34	15	9	58	0	0	0	-2.3	-15
10051	0	1	0	0	1	1	0	0	1	1	0	1	0	0	0	1	1	0	0	0	0	0	0	0	0	0	1	1	0	0	0	1	0	0	0	1	0	0	0	11	3	14	28	0	1	0	0	-3
10061	0	1	0	0	1	0	0	0	0	1	0	1	1	1	0	0	1	0	0	0	1	0	0	0	0	0	0	1	0	0	0	3	0	0	0	1	0	0	3.5	40	10	15	65	0	1	0	-3.5	-10
10065	0	1	0	0	1	0	0	1	0	0	0	1	1	0	1	0	1	0	1	0	1	0	0	0	1	0	0	1	0	0	1	3	0	0	1	1	0	0	0	40	10	22	72	0	0	0	0	-10
10130	0	1	0	0	1	1	0	0	0	0	0	1	1	0	0	1	0	0	0	0	0	0	0	0	1	0	0	1	0	0	0	3	0	1	0	0	0	0	3	15	10	25	50	0	1	0	-3	-10
10157	0	1	0	0	1	1	0	0	0	1	0	1	0	0	0	0	0	0	0	1	1	0	0	0	0	0	0	1	0	0	0	2	0	0	1	0	0	0	2.2	10	3	12	25	1	1	0	-2.2	-3
10161	0	1	0	0	1	1	0	0	0	1	0	1	1	0	0	1	0	1	0	1	0	0	1	0	0	0	0	1	0	0	0	2	1	0	0	1	0	0	5.5	55	20	10	85	0	0	1	-5.5	-20
10164	0	1	0	0	0	0	0	0	0	0	0	1	1	0	1	0	0	0	1	0	1	0	0	0	1	0	0	1	0	0	0	4	0	0	0	0	0	0	8.88	70	12	15	97	0	0	1	-8.88	-12
10169	0	1	0	0	1	0	0	0	0	1	0	1	1	1	1	0	1	0	1	0	0	0	0	0	1	0	0	1	0	0	0	3	0	0	1	1	0	0	0	15	10	27	52	1	0	1	0	-10
10200	0	1	0	0	0	0	0	0	0	0	0	1	1	1	0	0	0	0	0	0	0	0	0	0	0	0	0	1	0	0	0	2	0	0	0	0	0	0	0	6	10	18	34	0	0	0	0	-10
10227	0	1	0	0	0	1	0	0	1	1	0	1	1	0	1	0	1	0	0	0	1	0	1	0	0	0	1	1	0	0	0	1	1	0	0	1	0	0	5	30	7	20	57	0	1	0	-5	-7
10329	0	1	0	0	1	1	0	1	0	0	1	1	1	0	1	0	0	0	1	0	1	0	0	0	0	1	0	1	0	0	1	2	0	0	1	0	1	0	3.8	15	20	60	95	0	0	1	-3.8	-20
10351	0	1	0	0	1	1	0	1	0	1	0	1	0	0	0	1	0	1	0	0	1	1	0	0	0	0	0	0	0	0	0	3	1	0	0	1	0	0	0	45	7	33	85	0	1	0	0	-7
10362	0	1	0	0	1	0	1	1	0	0	0	1	1	0	0	0	0	0	1	0	1	0	0	0	0	0	0	1	0	0	0	4	0	0	1	0	0	0	6.5	30	15	30	75	0	1	0	-6.5	-15
10403	0	1	0	0	1	0	1	0	0	0	0	1	1	0	0	0	0	0	0	0	0	0	1	0	0	0	0	1	0	0	0	4	0	0	1	0	0	1	0	30	10	15	55	1	1	0	0	-10
10412	0	1	0	0	1	0	0	0	0	1	0	1	1	0	1	0	0	0	0	1	1	1	0	0	0	0	0	1	0	0	0	4	1	0	0	0	0	0	0	38	15	35	88	0	0	1	0	-15
10414	0	1	0	0	1	1	0	1	0	1	0	1	1	0	1	0	1	0	1	0	0	0	0	0	0	0	0	1	0	0	1	3	0	0	1	1	0	0	0	30	2	68	100	0	1	0	0	-2
10422	0	1	0	0	0	0	0	0	0	0	0	1	1	0	0	1	0	0	0	0	1	0	1	0	0	0	0	1	0	0	0	2	0	0	1	0	0	0	0	55	5	10	70	0	0	1	0	-5
10440	0	1	0	0	0	0	0	0	0	0	1	1	1	0	0	0	0	0	0	1	1	0	0	0	0	0	0	1	0	0	0	3	0	0	0	0	0	0	5.5	1	2	5	8	0	1	0	-5.5	-2
10442	0	1	0	0	1	0	0	0	0	0	0	1	1	0	1	0	0	0	0	0	1	0	1	0	0	0	0	1	0	0	0	3	0	0	1	0	0	0	0	45	5	20	70	0	0	0	0	-5
10467	0	1	0	0	1	0	0	0	1	0	1	1	1	0	1	0	0	1	1	0	0	0	0	0	0	0	0	1	0	0	0	3	1	0	0	1	0	0	3.5	10	2	15	27	0	0	1	-3.5	-2
10471	0	1	0	0	1	1	0	0	0	1	0	1	1	0	0	0	1	0	0	0	1	0	0	0	0	0	0	1	0	0	0	2	0	0	1	1	1	0	1.75	30	1	23	54	0	1	0	-1.75	-1
10497	0	1	0	0	1	1	0	0	0	0	0	0	0	0	0	1	0	1	0	0	1	0	0	0	1	0	0	1	0	0	1	3	0	0	1	1	1	0	13.5	123	4	67	194	1	0	0	-13.5	-4
10508	0	1	0	0	0	0	0	1	0	0	0	1	1	0	0	0	0	0	0	0	0	1	0	0	0	0	0	1	0	0	0	4	0	0	0	0	0	0	0	75	20	25	120	0	0	1	0	-20
10533	0	1	0	0	1	0	1	1	0	0	1	1	1	0	0	0	0	0	0	1	1	0	1	0	0	0	0	1	0	0	0	3	0	0	1	0	0	1	0	15	10	25	50	0	0	0	0	-10
10543	0	1	0	0	1	0	0	0	1	0	1	1	1	0	0	0	1	0	0	0	0	0	1	0	0	0	0	1	0	0	0	3	0	0	0	1	0	0	7	35	20	12	67	0	0	1	-7	-20
10554	0	1	0	0	0	0	0	0	0	0	0	1	1	0	0	0	1	0	0	0	0	1	0	0	0	0	0	1	0	0	0	3	0	0	0	1	0	0	3.5	35	5	30	70	0	0	1	-3.5	-5
10677	0	1	0	0	0	0	0	0	0	0	0	1	1	1	0	0	0	0	0	0	0	0	1	0	0	0	0	1	0	0	0	2	0	0	0	0	0	0	2.42	25	7	55	87	0	0	1	-2.42	-7
10693	0	1	0	0	1	1	0	0	0	1	0	0	1	0	0	1	0	0	1	0	1	0	0	0	1	0	0	1	0	0	0	2	0	0	0	0	0	0	3.2	60	15	15	90	0	0	1	-3.2	-15
10711	0	1	0	0	1	0	0	0	1	0	0	1	1	0	1	0	0	1	0	0	1	0	1	0	0	0	0	1	0	0	0	2	1	0	0	1	0	0	10	45	5	14	64	0	0	0	-10	-5
10712	0	1	0	0	1	0	0	0	0	0	1	1	1	0	1	0	0	0	0	0	1	0	0	0	0	0	0	0	0	0	0	2	0	0	0	0	0	0	0	45	25	55	125	1	0	1	0	-25
10730	0	1	0	0	1	0	0	0	0	0	0	1	1	0	1	0	1	0	0	0	0	0	1	0	0	0	0	1	0	0	0	1	1	0	0	1	0	0	3.5	35	6	9	50	0	0	1	-3.5	-6
10741	0	1	0	0	1	0	0	0	0	0	1	1	1	0	1	0	1	0	0	0	0	0	0	0	1	0	0	1	0	0	0	2	0	0	0	1	0	0	3.5	50	10	20	80	1	0	0	-3.5	-10
10762	0	1	0	0	1	0	0	1	0	0	0	1	1	1	0	1	0	1	0	1	0	0	0	0	1	0	0	1	0	0	0	1	0	1	0	1	0	0	4	10	3	12	25	0	0	0	-4	-3
11943	0	1	0	0	1	0	0	0	0	0	0	1	1	1	0	0	1	0	0	0	0	0	0	0	0	0	0	1	0	0	0	3	0	1	0	1	0	0	3.8	25	5	15	45	0	0	1	-3.8	-5
11953	0	1	0	0	0	0	0	0	0	0	0	1	1	0	1	0	1	0	0	0	0	0	1	0	0	0	1	1	0	0	0	2	0	0	0	1	0	0	3.5	20	2	15	37	0	0	0	-3.5	-2
13078	0	1	0	0	0	0	0	0	1	1	0	1	1	1	1	0	0	0	0	0	1	0	0	0	0	0	0	1	0	0	0	2	0	0	0	0	0	0	0	20	5	15	40	0	0	1	0	-5
13080	0	1	0	0	0	0	0	0	1	0	1	1	1	0	1	0	0	0	1	0	1	0	0	0	0	0	0	1	0	0	0	3	0	0	1	0	0	0	4.04	20	4	15	39	0	1	0	-4.04	-4
13091	0	1	0	0	0	0	0	0	1	0	1	1	1	1	0	1	1	0	0	0	0	0	0	0	1	1	0	1	0	0	0	0	0	0	0	1	0	0	6	25	12	21	58	0	0	1	-6	-12
13105	0	1	0	0	1	0	0	0	1	1	0	1	1	0	1	0	0	0	0	0	0	0	1	0	0	0	0	1	0	0	0	3	0	0	0	0	0	0	0	25	1	11	37	0	1	0	0	-1
13114	0	1	0	0	0	0	0	1	0	0	0	1	1	1	0	0	1	0	1	0	1	0	0	0	0	0	0	1	0	0	0	4	0	0	0	1	0	0	3.6	25	5	14	44	0	1	0	-3.6	-5
13115	0	1	0	0	1	0	0	0	0	1	0	1	1	1	1	0	0	1	1	0	0	0	1	0	0	0	1	1	0	0	0	0	1	0	0	1	0	0	0	40	10	52	102	0	0	0	0	-10
13121	0	1	0	0	1	1	0	0	0	0	0	0	1	0	0	1	0	0	0	1	0	0	0	0	1	0	0	1	0	0	1	3	0	0	1	0	0	0	0	30	5	15	50	1	1	0	0	-5
13122	0	1	0	0	0	0	0	0	0	1	0	1	1	1	1	0	1	0	1	0	0	0	1	0	0	0	1	1	0	0	0	2	0	0	0	1	0	0	7.5	50	10	20	80	1	0	0	-7.5	-10
13124	0	1	0	0	0	0	0	0	0	0	0	1	1	0	0	0	1	0	0	0	0	0	1	0	0	0	0	1	0	0	0	3	0	0	0	1	0	0	0	45	5	5	55	0	1	0	0	-5
13129	0	1	0	0	0	0	0	0	0	1	0	1	1	0	0	0	1	0	0	0	0	0	1	0	0	0	1	1	0	0	0	0	0	0	0	1	0	0	0	30	6	22	58	0	0	0	0	-6
13134	0	1	0	0	0	0	0	1	0	0	1	1	1	1	0	0	0	0	0	0	1	0	0	0	0	0	0	1	0	0	0	3	1	0	0	0	0	0	3.5	10	5	30	45	0	1	0	-3.5	-5
13136	0	1	0	0	0	0	0	0	1	0	1	1	0	0	1	0	0	0	0	0	0	0	0	0	0	0	1	1	0	0	0	1	0	0	0	0	0	0	3.5	25	10	25	60	0	0	1	-3.5	-10
13140	0	1	0	0	1	0	0	0	0	0	0	1	1	0	1	0	0	0	0	0	1	0	1	0	0	0	0	1	0	0	0	2	0	1	0	0	0	0	0	30	10	20	60	1	0	0	0	-10
13149	0	1	0	0	0	0	0	0	1	0	0	1	1	0	0	0	0	0	1	0	0	0	0	0	0	0	0	1	0	0	0	3	0	0	0	0	0	0	4	20	10	30	60	0	0	0	-4	-10
13160	0	1	0	0	1	0	0	0	0	0	0	1	1	0	1	0	0	1	0	0	0	0	0	0	0	0	0	1	0	0	0	3	0	0	0	1	0	0	3.8	25	5	7	37	0	0	1	-3.8	-5
13167	0	1	0	0	0	0	0	0	0	0	0	1	1	0	0	1	1	0	0	1	0	0	1	0	0	0	1	1	0	0	0	0	0	0	1	1	0	0	0.1	30	10	32	72	1	1	0	-0.1	-10
13181	0	1	0	0	0	0	0	0	1	1	0	1	1	0	1	0	0	0	0	0	1	0	0	0	0	0	0	1	0	0	0	3	0	0	0	0	0	0	3.27	12	10	17	39	0	1	0	-3.27	-10
13183	0	1	0	0	1	0	0	0	0	1	0	1	1	0	0	1	1	0	0	0	1	0	0	0	0	0	0	1	0	0	0	2	1	0	0	1	0	0	5	2	5	17	24	1	0	1	-5	-5
13190	0	1	0	0	0	0	0	0	1	0	1	1	1	1	0	0	1	0	0	0	1	1	0	0	0	1	0	1	0	0	0	0	0	0	0	1	0	0	5.12	20	3	16	39	0	0	0	-5.12	-3
13201	0	1	0	0	0	0	0	0	0	0	0	1	1	1	0	0	0	1	0	0	1	0	0	0	0	0	0	1	0	0	0	3	0	1	0	1	0	0	10	60	10	35	105	0	1	0	-10	-10
13209	0	1	0	0	0	0	0	0	1	0	1	1	1	0	0	1	1	0	0	0	0	0	0	0	0	1	0	1	0	0	1	3	0	0	0	1	0	0	3.5	15	5	25	45	0	0	1	-3.5	-5
13234	0	1	0	0	0	1	0	0	1	1	0	1	1	0	1	0	0	0	0	0	1	0	1	0	0	0	0	1	0	0	1	3	0	0	1	0	1	0	2.12	15	5	22	42	0	0	1	-2.12	-5
13238	0	1	0	0	1	0	0	0	0	0	1	1	1	0	1	0	1	0	0	0	0	0	0	0	1	0	0	1	0	0	0	2	0	0	0	1	0	0	0	25	5	15	45	1	0	1	0	-5
13283	0	1	0	0	0	0	0	0	0	1	0	1	1	1	1	0	1	0	0	1	1	0	1	0	0	0	0	1	0	0	0	2	0	0	0	1	0	0	0	35	15	24	74	0	0	1	0	-15
13284	0	1	0	0	1	0	0	0	0	0	0	1	1	0	1	0	0	0	0	1	0	0	1	0	0	0	0	1	0	0	0	3	0	0	1	0	0	0	0	10	10	20	40	0	0	0	0	-10
13302	0	1	0	0	0	0	0	0	1	0	1	1	1	0	1	0	0	1	1	0	1	0	1	0	0	0	0	0	0	0	0	1	0	0	0	1	0	0	3.5	30	5	8	43	0	1	0	-3.5	-5
13310	0	1	0	0	0	0	0	0	1	0	0	1	1	0	1	0	1	0	1	0	1	0	0	0	1	0	0	1	0	0	0	3	0	0	0	1	0	0	0	45	15	15	75	0	0	1	0	-15
13311	0	1	0	0	0	0	0	0	1	1	0	1	1	0	0	0	1	0	1	0	0	0	0	0	0	0	0	1	0	0	0	2	0	0	0	1	0	0	0	40	5	11	56	0	0	0	0	-5
13312	0	1	0	0	1	0	0	1	0	0	0	0	0	0	0	0	0	0	1	0	0	1	0	0	0	0	0	1	0	0	0	0	0	0	1	0	0	0	0	55	5	15	75	0	1	0	0	-5
13328	0	1	0	0	0	0	0	0	0	0	0	1	1	0	1	0	0	0	0	0	0	0	1	0	0	0	0	1	0	0	0	2	0	0	1	0	0	0	0	50	15	10	75	1	0	1	0	-15
13330	0	1	0	0	1	0	0	0	1	0	0	1	1	1	0	0	0	0	0	0	1	1	0	0	0	0	0	1	0	0	0	4	0	0	0	0	0	0	3	25	12	25	62	0	1	0	-3	-12
13353	0	1	0	0	1	0	0	0	0	1	0	1	1	0	0	0	1	0	0	0	1	0	0	0	0	0	1	1	0	0	1	1	1	0	0	1	0	0	3.5	15	10	20	45	1	1	0	-3.5	-10
13379	0	1	0	0	0	0	0	0	0	0	0	1	1	1	0	1	0	0	0	0	0	1	0	0	0	0	0	1	0	0	0	3	0	0	0	0	0	0	0	25	10	35	70	0	0	0	0	-10
13387	0	1	0	0	0	0	0	0	0	1	0	1	1	0	1	0	0	0	0	0	0	0	1	0	0	0	0	1	0	0	0	4	0	0	0	0	0	0	3	55	5	15	75	0	1	0	-3	-5
13390	0	1	0	0	0	0	0	0	1	0	0	1	1	0	1	0	0	0	0	0	0	0	1	0	0	0	0	1	0	0	0	2	0	0	0	0	0	0	0.05	80	5	45	130	0	0	1	-0.05	-5
13410	0	1	0	0	0	0	0	1	0	0	1	1	0	0	0	0	1	0	1	0	0	1	0	0	0	0	0	1	0	0	0	1	1	0	0	1	0	0	5.9	70	10	30	110	0	0	1	-5.9	-10
13412	0	1	0	0	0	1	0	0	0	1	0	1	1	0	0	0	1	0	0	0	0	1	0	0	0	0	0	0	0	0	0	2	0	0	0	1	0	0	5.7	46	5	12	63	0	1	0	-5.7	-5
13418	0	1	0	0	0	1	0	1	0	0	0	1	1	1	0	0	0	1	1	0	0	0	1	0	0	0	0	1	0	0	0	3	0	0	0	1	0	0	0	30	4	25	59	0	0	0	0	-4
13427	0	1	0	0	0	0	0	0	0	0	0	0	0	0	1	0	0	0	0	0	0	0	0	0	0	0	0	1	0	0	0	2	0	0	0	0	0	0	0	25	5	60	90	1	0	1	0	-5
13450	0	1	0	0	1	0	0	1	0	1	0	1	1	0	0	0	0	0	1	0	0	0	0	0	1	0	0	1	0	0	1	4	0	0	1	0	0	0	0	50	1	30	81	0	0	0	0	-1
13475	0	1	0	0	0	0	0	0	0	1	0	1	1	0	1	0	1	0	0	0	0	1	0	0	0	0	0	1	0	0	0	3	0	0	0	1	0	0	4.2	70	15	20	105	0	1	0	-4.2	-15
13502	0	1	0	0	1	0	0	0	1	1	0	1	1	1	1	0	1	0	0	0	0	0	0	0	0	0	1	1	0	0	0	2	1	0	0	1	0	0	0	35	5	25	65	0	1	0	0	-5
13517	0	1	0	0	0	0	0	0	0	0	0	1	1	1	1	0	0	0	0	1	0	1	0	0	0	0	0	1	0	0	0	3	0	1	0	0	0	0	2.96	25	5	27	57	1	0	0	-2.96	-5
13523	0	1	0	0	0	0	0	1	0	0	1	1	0	0	0	0	0	0	1	0	0	0	0	0	0	0	0	1	0	0	0	3	0	0	1	0	0	0	2.5	15	4	19	38	0	0	1	-2.5	-4
13525	0	1	0	0	0	0	0	0	1	0	0	1	1	1	0	0	1	0	0	1	1	0	0	0	0	0	0	1	0	0	0	3	0	0	0	1	0	0	6	5	5	30	40	0	0	1	-6	-5
13537	0	1	0	0	0	0	0	0	1	0	0	1	1	1	1	0	0	1	1	0	1	0	1	0	0	0	0	1	0	0	0	2	0	1	0	1	0	0	0	13	10	8	31	0	0	0	0	-10
13563	0	1	0	0	0	0	0	0	0	0	1	1	0	1	1	0	0	0	1	0	1	0	0	0	0	0	0	0	0	0	0	2	0	1	0	0	0	0	15.4	60	5	20	85	0	1	0	-15.4	-5
13586	0	1	0	0	0	0	0	0	0	0	0	1	1	1	1	0	0	1	0	0	0	1	0	0	0	0	1	1	0	0	0	1	0	0	0	1	0	0	0	50	8	15	73	0	1	0	0	-8
13591	0	1	0	0	0	0	0	0	1	0	1	1	1	0	0	0	1	0	0	0	0	0	1	0	0	0	0	1	0	0	0	3	0	0	0	1	0	0	0	45	5	20	70	0	1	0	0	-5
13596	0	1	0	0	1	0	0	0	1	1	0	1	1	0	0	1	1	0	0	0	1	0	0	0	0	0	1	1	0	0	0	3	0	0	0	1	0	0	3.5	30	5	6	41	0	1	0	-3.5	-5
13601	0	1	0	0	0	0	0	0	0	0	1	1	1	1	1	0	0	0	0	0	1	0	0	0	0	0	0	0	0	0	0	2	0	0	0	0	0	0	10	30	10	22	62	0	1	0	-10	-10
13605	0	1	0	0	0	0	0	0	0	0	0	0	0	0	0	1	0	0	0	0	1	0	0	0	0	0	0	1	0	0	0	2	1	0	0	0	0	0	2	5	5	10	20	1	0	1	-2	-5
13606	0	1	0	0	0	1	0	1	0	0	1	1	1	0	0	0	1	0	0	0	1	0	1	0	0	0	0	1	0	0	0	3	0	0	0	1	0	0	7	25	10	15	50	0	1	0	-7	-10
13612	0	1	0	0	0	0	0	0	0	0	0	1	1	1	0	0	1	0	0	0	1	0	0	0	0	0	1	1	0	0	0	0	0	1	0	1	0	0	0	70	25	20	115	1	0	0	0	-25
13622	0	1	0	0	1	0	0	1	0	0	0	1	1	1	1	0	0	0	0	0	0	0	1	0	0	0	1	1	0	0	0	2	1	0	0	0	0	0	0	30	10	20	60	0	0	0	0	-10
13628	0	1	0	0	0	0	0	0	0	0	0	1	1	0	1	0	0	0	0	0	1	0	0	0	0	0	0	1	1	0	0	4	0	0	1	0	0	0	3.5	24	14	61	99	0	1	0	-3.5	-14
13640	0	1	0	0	0	0	0	0	1	0	1	1	1	0	0	0	0	0	0	0	0	0	1	0	0	0	0	1	0	0	0	2	0	0	0	0	0	0	3.5	30	10	15	55	0	1	0	-3.5	-10
13653	0	1	0	0	0	0	0	0	0	1	0	1	1	0	0	0	0	0	0	0	1	0	0	0	0	0	0	1	0	0	0	2	0	0	1	0	0	0	0	15	6	20	41	1	0	1	0	-6
13662	0	1	0	0	0	0	0	1	0	0	0	0	0	0	0	0	0	0	0	1	1	0	0	0	0	0	0	1	0	0	1	1	1	0	0	0	0	0	3.2	10	10	20	40	0	0	0	-3.2	-10
13666	0	1	0	0	1	1	0	1	0	0	0	0	1	0	1	0	0	0	1	0	1	0	0	0	0	0	0	1	0	0	0	0	0	0	1	0	0	0	0	7	15	35	57	0	0	0	0	-15
13682	0	1	0	0	0	0	0	0	1	0	0	1	1	0	1	0	1	0	0	0	1	0	0	1	0	0	0	1	0	0	1	3	0	0	0	1	0	0	0	12	5	6	23	0	0	0	0	-5
13690	0	1	0	0	1	0	0	0	0	0	0	0	0	0	1	0	0	0	1	0	1	0	0	0	0	0	0	1	0	0	0	3	0	0	1	0	0	0	1.21	20	5	10	35	1	0	0	-1.21	-5
13693	0	1	0	0	0	0	0	0	1	0	1	1	1	0	1	0	1	0	0	0	0	0	0	0	1	0	0	1	0	0	0	1	0	0	0	1	0	0	0	50	6	25	81	0	0	1	0	-6
13696	0	1	0	0	0	0	0	1	0	0	0	1	0	0	0	1	1	0	0	0	1	0	0	0	0	0	1	1	0	0	0	1	0	0	0	1	0	0	11	55	15	10	80	0	0	1	-11	-15
13698	0	1	0	0	0	1	0	1	0	1	0	1	1	1	0	1	0	0	0	0	1	1	0	0	0	0	0	1	0	0	0	3	0	0	0	0	0	0	0	40	5	25	70	0	0	0	0	-5
13704	0	1	0	0	0	1	0	1	0	1	0	0	0	0	0	1	0	0	0	0	1	1	0	0	0	0	1	1	0	0	1	2	0	0	1	0	1	0	3.5	30	5	20	55	0	1	0	-3.5	-5
13707	0	1	0	0	0	0	0	1	0	0	0	1	0	0	0	0	0	0	0	0	1	0	0	0	0	0	0	1	0	0	0	3	1	0	0	0	0	0	5.92	40	10	20	70	0	1	0	-5.92	-10
13760	0	1	0	0	0	0	0	1	0	0	0	0	0	0	0	1	0	0	1	0	1	1	0	0	0	0	0	1	0	0	0	1	0	1	0	0	0	0	2.7	25	15	10	50	0	0	0	-2.7	-15
13781	0	1	0	0	0	0	0	0	0	1	0	1	1	0	0	0	0	0	0	0	0	0	1	0	0	0	0	1	0	0	0	4	0	0	0	0	0	0	0	60	5	26	91	1	0	0	0	-5
13792	0	1	0	0	0	1	0	0	0	0	0	0	0	0	0	1	1	0	0	0	1	0	0	0	1	0	0	1	0	0	0	2	0	0	1	1	1	0	0	60	1	18	79	1	0	0	0	-1
13794	0	1	0	0	0	0	0	0	1	0	1	1	1	0	1	0	1	0	0	0	0	0	0	0	0	0	0	1	0	0	0	3	0	0	0	1	0	0	0	20	5	18	43	0	1	0	0	-5
13796	0	1	0	0	1	0	0	0	0	1	0	1	1	1	1	0	0	0	1	0	1	0	0	0	1	0	0	1	0	0	0	1	1	0	0	0	0	0	5.74	20	5	25	50	0	1	0	-5.74	-5
13801	0	1	0	0	0	0	0	1	0	0	0	1	1	0	1	0	0	0	0	1	0	0	1	0	0	0	0	1	0	0	0	2	0	1	0	0	0	0	0	25	15	20	60	0	0	1	0	-15
13841	0	1	0	0	0	1	0	0	0	0	0	1	1	0	1	0	1	0	0	0	0	0	0	0	0	0	0	1	0	0	0	0	0	0	1	1	1	0	3	30	5	40	75	1	0	0	-3	-5
13844	0	1	0	0	1	0	0	1	0	0	1	1	1	1	0	0	1	0	0	1	1	0	1	0	0	0	0	1	0	0	1	4	0	0	0	1	0	0	10	20	10	32	62	0	0	0	-10	-10
13864	0	1	0	0	0	0	0	0	0	0	0	0	0	0	1	0	0	0	0	0	0	0	0	0	0	0	0	1	0	0	0	4	0	0	0	0	0	0	0	25	10	20	55	1	0	1	0	-10
13866	0	1	0	0	1	0	0	1	0	0	1	1	1	1	1	0	1	0	1	0	1	0	1	0	0	1	0	1	1	0	0	2	1	0	0	1	0	0	0	32	6	45	83	0	1	0	0	-6
13874	0	1	0	0	1	0	0	0	1	0	0	1	1	1	1	0	0	0	0	0	1	0	1	0	0	0	0	1	0	1	0	4	0	0	0	0	0	0	6.3	25	10	10	45	0	0	1	-6.3	-10
13886	0	1	0	0	0	0	0	0	0	0	1	1	1	1	0	0	0	0	0	0	0	0	0	0	0	1	0	1	0	0	0	3	0	0	0	0	0	0	0	35	7	55	97	0	0	1	0	-7
13890	0	1	0	0	0	0	0	1	0	1	0	1	1	1	1	0	1	0	1	0	1	0	1	0	0	0	0	1	0	0	0	3	0	0	0	1	0	0	10.1	45	10	40	95	0	1	0	-10.1	-10
13896	0	1	0	0	1	0	0	0	0	0	0	1	1	1	0	0	0	0	0	0	0	0	1	0	0	0	0	1	0	0	1	4	1	0	0	0	0	0	2.95	45	2	20	67	0	1	0	-2.95	-2
13913	0	1	0	0	0	0	0	0	0	0	0	1	1	0	0	0	0	0	1	0	0	0	0	0	0	0	0	1	0	0	0	3	0	0	0	0	0	0	4	15	10	13	38	0	0	0	-4	-10
13919	0	1	0	0	1	0	0	1	0	0	0	1	1	0	0	0	1	0	1	0	1	0	0	0	0	0	0	1	0	0	0	2	0	0	1	1	0	0	0	40	5	15	60	0	0	0	0	-5
13927	0	1	0	0	1	1	0	0	1	1	0	1	1	1	0	1	0	1	0	0	0	0	1	0	0	0	0	1	0	0	0	2	0	0	0	1	0	0	2.5	50	2	13	65	0	0	1	-2.5	-2
13935	0	1	0	0	0	0	0	0	0	0	0	1	1	1	0	0	0	0	0	0	0	0	1	0	0	1	0	1	0	0	0	1	0	0	0	0	0	0	0	60	20	20	100	1	0	1	0	-20
13951	0	1	0	0	0	0	0	0	0	0	1	1	1	0	0	0	0	0	1	0	1	0	0	0	0	0	0	1	0	0	0	2	0	0	1	0	0	0	1	20	2	18	40	1	0	1	-1	-2
13955	0	1	0	0	0	0	0	1	0	0	1	0	0	0	0	0	1	0	0	0	0	0	0	0	0	0	1	1	0	0	0	1	0	0	0	1	0	0	3.5	25	5	40	70	0	0	1	-3.5	-5
13956	0	1	0	0	0	1	0	0	0	0	0	1	1	1	1	0	0	1	0	0	1	0	1	0	0	0	0	1	0	0	1	4	0	0	0	1	0	0	1.75	25	7	25	57	1	0	1	-1.75	-7
13959	0	1	0	0	0	0	0	0	1	0	1	0	0	0	0	1	0	0	1	0	1	0	0	0	0	0	0	1	1	0	0	3	0	1	0	0	0	0	3.5	40	5	15	60	0	1	0	-3.5	-5
13960	0	1	0	0	1	0	0	0	0	1	0	1	1	0	0	0	1	0	0	0	0	0	0	0	0	0	1	1	0	0	0	1	0	0	0	1	0	0	3.5	15	6	17	38	0	1	0	-3.5	-6
13980	0	1	0	0	0	0	0	1	0	0	1	1	1	1	1	0	1	0	0	0	1	1	0	0	0	0	0	0	0	0	0	4	0	0	0	1	0	0	0.2	25	15	30	70	0	1	0	-0.2	-15
13985	0	1	0	0	0	1	0	0	0	0	0	0	0	0	0	0	0	0	0	0	1	0	0	0	0	0	0	1	0	0	0	1	0	0	0	0	0	0	2.75	7	6	7	20	1	0	0	-2.75	-6
13990	0	1	0	0	1	1	0	1	0	0	0	0	0	0	0	0	1	0	0	0	0	1	0	0	0	0	0	1	0	0	0	2	1	0	0	1	0	0	2.44	10	4	20	34	0	0	1	-2.44	-4
13997	0	1	0	0	0	1	0	0	0	1	0	1	1	0	0	0	1	0	0	0	0	0	0	0	0	0	0	1	0	0	0	2	0	0	0	1	0	0	5.92	25	5	15	45	1	0	1	-5.92	-5
13999	0	1	0	0	1	1	0	0	0	1	0	1	1	0	0	0	0	0	0	0	1	0	1	0	0	0	1	1	0	0	0	2	0	0	0	0	0	0	0	20	10	20	50	1	1	0	0	-10
14000	0	1	0	0	1	1	0	0	0	1	0	1	1	0	1	0	0	1	0	0	1	1	0	0	0	0	0	1	0	0	0	2	0	0	0	1	0	0	7	20	3	5	28	0	1	0	-7	-3
14022	0	1	0	0	0	1	0	0	0	0	0	1	1	1	0	1	0	0	0	1	1	1	0	0	0	0	0	1	0	0	0	0	1	0	0	0	0	0	12	20	5	32	57	0	0	0	-12	-5
14026	0	1	0	0	0	0	0	1	0	1	0	1	1	1	0	0	1	0	0	0	1	1	0	0	0	1	0	1	0	0	0	2	0	0	0	1	0	0	10	15	10	35	60	0	0	1	-10	-10
14032	0	1	0	0	0	1	0	0	0	0	1	1	1	1	0	0	1	0	0	0	0	0	0	0	0	1	0	1	0	0	0	2	0	1	0	1	0	0	8	20	10	10	40	0	1	0	-8	-10
14042	0	1	0	0	0	0	0	1	0	0	0	1	1	0	0	0	0	1	1	0	1	0	0	0	0	0	0	1	0	0	0	4	1	0	0	1	0	0	0	30	10	23	63	0	0	0	0	-10
14046	0	1	0	0	1	0	0	0	1	1	0	1	1	0	0	0	0	0	0	0	0	0	1	0	0	0	0	1	0	0	0	4	0	0	0	0	0	0	0	40	5	12	57	0	1	0	0	-5
14054	0	1	0	0	0	0	0	1	0	0	0	1	1	0	0	1	0	1	1	0	1	0	0	1	0	0	0	1	0	0	1	2	1	0	0	1	0	0	1.7	35	7	28	70	0	1	0	-1.7	-7
14055	0	1	0	0	0	0	0	1	0	1	0	1	1	0	1	0	1	0	0	0	0	0	0	0	0	1	0	1	1	0	0	2	0	0	0	1	0	0	7	30	2	37	69	0	0	1	-7	-2
14057	0	1	0	0	0	0	0	0	0	0	0	0	1	0	0	0	0	0	0	0	0	0	0	0	0	0	0	1	0	0	0	3	0	0	0	0	0	0	0	25	4	25	54	0	1	0	0	-4
14062	0	1	0	0	0	0	0	0	0	1	0	1	1	0	1	0	1	0	0	0	0	0	1	0	0	0	1	1	0	0	0	1	0	0	0	1	0	0	11.5	50	10	30	90	0	0	1	-11.5	-10
14063	0	1	0	0	1	0	0	1	0	1	0	0	0	0	1	0	1	0	0	0	0	0	0	0	0	0	0	1	0	0	0	2	0	0	0	1	0	0	7	30	2	12	44	0	0	1	-7	-2
14070	0	1	0	0	1	0	0	1	0	0	0	0	0	0	1	0	1	0	0	0	0	0	0	0	0	0	0	1	0	0	0	2	0	0	0	1	0	0	7	30	2	12	44	0	0	1	-7	-2
14080	0	1	0	0	0	0	0	0	1	0	0	1	1	1	0	1	0	0	1	0	1	0	0	0	0	0	0	1	0	0	0	4	0	0	0	0	0	0	3.5	14	5	20	39	0	1	0	-3.5	-5
14089	0	1	0	0	0	0	0	0	1	0	0	1	1	1	1	0	0	0	0	1	0	0	0	0	0	0	0	1	0	0	0	2	0	0	0	0	0	0	6	65	10	45	120	0	0	0	-6	-10
14103	0	1	0	0	0	0	0	0	0	0	0	1	1	1	0	0	0	0	1	0	0	0	0	0	0	0	0	1	0	0	0	3	0	0	0	0	0	0	0	25	10	22	57	0	1	0	0	-10
14114	0	1	0	0	1	1	0	0	0	0	0	1	1	0	1	0	0	1	0	0	0	0	1	0	0	0	0	1	0	0	0	0	0	0	1	1	0	0	0	40	7	7	54	0	0	0	0	-7
14123	0	1	0	0	0	1	0	0	0	1	0	1	1	0	0	0	0	0	0	0	1	0	0	0	0	0	0	1	0	0	1	3	0	0	0	0	0	0	1.75	35	20	55	110	0	0	1	-1.75	-20
14148	0	1	0	0	0	0	0	1	0	0	0	1	1	0	0	0	0	0	1	0	1	0	1	0	0	0	0	1	0	0	0	2	0	0	1	0	0	0	0	40	5	25	70	0	0	0	0	-5
14157	0	1	0	0	0	0	0	0	0	0	0	1	1	0	0	0	0	1	0	0	1	0	0	0	0	0	0	1	0	0	0	2	0	0	0	1	0	0	3.2	20	3	34	57	0	0	0	-3.2	-3
14161	0	1	0	0	0	1	0	0	0	0	1	1	1	0	1	0	0	1	0	0	1	0	0	0	1	0	1	1	1	0	0	3	0	0	0	1	0	0	6	2	10	60	72	0	0	1	-6	-10
14198	0	1	0	0	1	0	0	0	0	1	0	1	1	1	0	0	0	0	0	1	1	0	0	0	0	0	0	1	0	0	0	2	0	0	0	0	0	0	0	20	4	20	44	0	1	0	0	-4
14199	0	1	0	0	0	0	0	0	1	0	0	1	1	1	0	0	0	1	0	1	0	0	1	0	0	0	0	1	0	0	0	3	0	0	0	1	0	0	0	35	10	25	70	0	0	1	0	-10
14207	0	1	0	0	1	0	0	0	0	0	0	1	1	1	0	0	1	0	1	0	1	0	1	0	0	0	0	1	0	0	0	3	1	0	0	1	0	0	3.6	40	5	23	68	0	1	0	-3.6	-5
14215	0	1	0	0	0	0	0	1	0	0	0	0	0	0	0	1	0	0	1	0	0	0	0	0	0	0	0	1	0	0	0	1	0	1	0	0	0	0	2.3	30	5	15	50	0	1	0	-2.3	-5
14234	0	1	0	0	1	1	0	0	0	0	0	1	1	1	0	1	0	0	0	0	1	0	1	0	0	0	0	1	0	1	0	2	0	0	1	0	0	0	15	40	20	10	70	1	0	1	-15	-20
14242	0	1	0	0	1	0	0	0	0	1	0	0	1	0	1	0	0	0	0	0	1	0	0	0	0	0	0	1	0	0	0	2	0	0	1	0	0	0	0	25	3	30	58	0	1	0	0	-3
14254	0	1	0	0	1	0	0	0	1	1	0	1	1	1	0	1	0	0	0	0	0	0	1	0	0	0	0	1	0	0	0	3	0	0	0	0	0	0	3.5	35	2	8	45	0	0	0	-3.5	-2
14259	0	1	0	0	1	1	0	0	0	0	0	0	0	0	0	1	0	0	0	1	0	1	0	0	0	0	0	1	0	0	0	3	0	0	1	0	0	0	0	20	15	20	55	1	0	0	0	-15
14265	0	1	0	0	0	0	0	1	0	0	1	1	1	0	0	0	0	1	0	0	1	0	0	0	0	0	0	1	0	0	0	2	1	0	0	1	0	0	3.5	25	9	25	59	0	1	0	-3.5	-9
14271	0	1	0	0	1	0	0	0	0	0	1	1	1	0	0	0	0	0	1	0	0	1	0	0	0	0	0	1	0	0	0	1	0	0	1	0	0	0	3.5	15	15	20	50	1	0	0	-3.5	-15
14272	0	1	0	0	1	0	0	0	0	0	1	1	1	0	0	0	0	0	0	0	0	0	0	1	0	0	0	1	0	0	1	4	0	0	1	0	0	0	0	20	1	14	35	1	1	0	0	-1
14275	0	1	0	0	0	0	0	0	1	0	1	1	1	1	1	0	1	0	1	0	1	0	1	0	0	0	0	1	0	0	0	1	1	0	0	1	0	0	0	20	15	20	55	0	0	0	0	-15
14277	0	1	0	0	0	0	0	0	0	0	0	1	1	0	0	0	0	0	0	0	0	0	0	0	0	0	0	1	0	0	0	3	0	0	0	0	0	0	8	25	10	25	60	0	0	0	-8	-10
14281	0	1	0	0	1	1	0	0	0	0	1	1	1	0	0	0	1	0	0	0	1	0	0	0	0	0	0	1	0	0	0	3	1	0	0	1	0	0	0	30	12	30	72	0	1	0	0	-12
14286	0	1	0	0	0	0	0	0	0	0	1	1	1	0	0	0	0	0	0	0	0	0	0	0	0	0	0	1	0	0	0	3	0	0	0	0	0	0	0	25	6	23	54	0	0	1	0	-6
14290	0	1	0	0	0	0	0	0	1	0	0	1	1	0	0	0	0	1	0	0	1	0	1	0	0	0	0	1	0	0	0	2	0	0	0	1	0	0	0	40	6	13	59	0	0	0	0	-6
14291	0	1	0	0	0	1	0	0	0	0	0	0	1	0	1	0	0	0	0	0	0	0	0	0	1	0	0	1	0	0	0	4	0	0	1	0	1	0	0	1	20	17	38	0	1	0	0	-20
14294	0	1	0	0	1	1	0	0	0	1	0	1	1	1	0	1	1	0	0	1	1	0	1	0	0	0	0	1	0	0	0	2	1	0	0	1	0	0	0	55	9	10	74	0	1	0	0	-9
14315	0	1	0	0	0	1	0	0	0	1	0	1	1	0	1	0	0	1	1	0	1	1	0	0	0	0	0	1	0	0	0	3	0	0	1	1	1	0	1.75	30	5	35	70	0	0	0	-1.75	-5
14332	0	1	0	0	1	0	0	0	0	0	1	1	1	0	0	0	0	0	0	0	0	0	0	0	0	0	0	1	0	0	0	1	0	0	1	0	0	0	0	30	4	5	39	0	1	0	0	-4
14356	0	1	0	0	0	1	0	0	0	0	1	1	1	1	1	0	0	0	0	0	1	0	0	0	0	0	1	1	0	0	1	0	0	0	0	0	0	0	7	20	20	20	60	0	0	1	-7	-20
14366	0	1	0	0	1	0	0	1	0	1	0	0	0	0	0	0	1	0	0	0	0	0	0	0	0	0	0	1	0	0	0	1	0	0	1	1	0	0	2.96	70	2	9	81	0	1	0	-2.96	-2
14395	0	1	0	0	1	0	0	0	0	0	0	1	1	0	0	0	1	0	0	0	0	0	0	0	0	0	0	1	0	0	0	0	0	0	0	1	0	0	3.5	10	10	20	40	0	0	1	-3.5	-10
14399	0	1	0	0	0	0	0	1	0	0	0	1	1	1	0	0	0	0	0	0	0	1	0	0	0	0	0	1	0	0	0	2	0	0	0	0	0	0	0	30	10	40	80	0	0	0	0	-10
14419	0	1	0	0	1	0	0	0	1	0	0	1	1	0	0	1	1	0	0	0	0	0	0	0	0	0	0	1	0	0	0	1	0	0	0	1	0	0	6	40	16	22	78	0	1	0	-6	-16
14421	0	1	0	0	1	0	0	0	0	0	0	1	1	0	0	0	1	0	0	0	0	0	0	0	0	0	0	1	0	0	0	1	1	0	0	1	0	0	0	20	5	15	40	1	0	0	0	-5
14439	0	1	0	0	0	0	0	0	0	0	1	1	1	1	1	0	0	0	1	0	0	0	0	0	0	0	0	1	0	0	0	2	0	0	0	0	0	0	0	23	10	22	55	0	0	0	0	-10
14441	0	1	0	0	0	0	0	0	1	0	0	1	1	1	0	0	0	0	0	0	1	0	0	0	0	0	0	1	1	0	0	4	0	0	0	0	0	0	3.5	50	2	18	70	0	1	0	-3.5	-2
14443	0	1	0	0	1	0	0	0	1	0	1	1	1	0	1	0	1	0	0	0	1	1	0	0	0	0	0	1	0	0	0	4	0	0	0	1	0	0	3.8	26	5	14	45	0	1	0	-3.8	-5
14452	0	1	0	0	1	0	0	0	0	0	0	1	0	0	0	0	0	0	0	0	1	0	0	0	0	0	0	1	0	0	0	3	0	0	0	0	0	0	0	20	10	16	46	0	1	0	0	-10
14461	0	1	0	0	1	0	0	0	0	0	0	1	1	0	1	0	1	0	0	0	0	0	0	0	0	0	1	1	0	0	0	3	0	0	0	1	0	0	6.4	14	1	3	18	0	1	0	-6.4	-1
14463	0	1	0	0	0	1	0	1	0	1	0	1	0	0	0	1	0	0	0	0	0	0	0	0	0	0	0	0	0	0	0	3	0	0	0	0	0	0	6.5	45	10	60	115	0	1	0	-6.5	-10
14474	0	1	0	0	1	1	0	0	0	0	0	1	0	1	0	0	0	0	0	0	0	0	0	0	1	0	0	1	0	0	0	1	1	0	0	0	0	0	2.42	26	4	5	35	0	0	0	-2.42	-4
14481	0	1	0	0	0	0	0	0	1	0	0	1	1	0	1	0	0	0	0	0	0	0	1	0	0	0	0	1	0	0	0	3	0	0	0	0	0	0	0	50	6	12	68	0	0	1	0	-6
14485	0	1	0	0	1	0	0	0	0	0	1	1	1	0	1	0	1	0	0	0	1	0	0	1	0	1	0	0	0	0	0	2	0	0	0	1	0	0	7	25	10	15	50	0	1	0	-7	-10
14486	0	1	0	0	1	0	0	0	0	0	0	1	1	0	0	0	0	0	0	0	0	0	0	0	0	0	0	1	0	0	0	3	0	0	0	0	0	0	0	30	10	25	65	1	1	0	0	-10
14517	0	1	0	0	0	0	0	0	1	0	0	1	1	0	0	0	0	1	0	0	1	0	0	0	0	0	0	1	0	0	0	3	0	0	0	1	0	0	3.3	10	5	30	45	0	0	0	-3.3	-5
14534	0	1	0	0	0	0	0	0	1	0	0	1	1	1	0	0	0	0	0	0	1	0	0	0	0	0	0	1	0	0	0	4	0	0	0	0	0	0	3	20	8	15	43	0	0	1	-3	-8
14537	0	1	0	0	1	1	0	0	1	0	1	1	1	0	1	0	1	0	1	0	1	0	0	0	0	0	0	1	0	0	0	2	0	0	0	1	0	0	0	23	5	9	37	0	0	0	0	-5
14558	0	1	0	0	0	0	0	0	0	1	0	1	0	0	0	1	1	0	0	0	1	1	0	0	0	0	0	1	0	0	0	2	0	0	0	1	0	0	2.42	20	15	35	70	0	1	0	-2.42	-15
14564	0	1	0	0	0	0	0	0	0	0	1	1	1	1	1	0	1	0	0	0	1	0	0	0	0	0	0	1	0	0	1	3	0	0	0	1	0	0	3.5	10	15	30	55	0	1	0	-3.5	-15
14570	0	1	0	0	1	1	0	0	1	0	1	1	1	0	0	0	0	0	0	0	0	0	1	0	0	0	0	1	0	1	0	1	0	0	0	0	0	0	5.54	45	6	13	64	0	0	1	-5.54	-6
14572	0	1	0	0	1	0	1	0	0	0	0	1	1	0	0	0	0	0	0	1	0	0	1	0	0	0	0	1	0	0	0	3	1	0	0	0	0	0	0	15	20	15	50	1	1	0	0	-20
14591	0	1	0	0	0	0	1	0	0	0	0	1	1	0	0	0	0	0	0	0	0	0	1	0	0	0	0	1	0	0	0	1	0	0	0	0	0	0	3.5	20	5	23	48	0	0	1	-3.5	-5
14599	0	1	0	0	1	0	0	1	0	0	1	0	0	0	0	0	0	0	1	0	0	0	0	0	1	0	0	1	0	1	0	4	0	0	1	0	0	0	0	22	5	10	37	0	0	0	0	-5
14602	0	1	0	0	0	0	0	0	0	0	0	1	1	0	1	0	1	0	0	0	1	0	0	0	0	0	0	1	0	0	0	1	0	0	0	1	0	0	0	50	1	9	60	0	1	0	0	-1
14604	0	1	0	0	1	0	0	0	0	1	0	1	1	1	1	0	1	0	0	0	1	0	0	0	0	1	0	1	0	0	0	0	0	0	0	1	0	0	7.2	30	25	10	65	1	1	0	-7.2	-25
14609	0	1	0	0	0	0	0	1	0	0	1	1	1	1	1	0	1	0	0	0	1	0	1	0	0	0	0	1	0	0	0	3	1	0	0	1	0	0	1.75	30	10	9	49	0	1	0	-1.75	-10
14612	0	1	0	0	1	0	0	0	0	0	0	1	1	0	1	0	0	0	0	0	1	1	0	0	0	1	0	1	0	0	0	2	1	0	0	0	0	0	12.4	13	5	15	33	1	0	1	-12.4	-5
14618	0	1	0	0	1	1	0	1	0	0	0	0	0	0	1	0	0	0	0	0	0	0	0	0	0	0	0	1	0	0	0	2	0	0	1	0	0	0	2	15	14	60	89	0	1	0	-2	-14
14619	0	1	0	0	0	0	0	0	1	0	1	1	1	0	1	0	1	0	0	0	1	0	1	0	0	0	1	1	0	0	0	0	0	0	0	1	0	0	3.5	30	20	13	63	0	1	0	-3.5	-20
14625	0	1	0	0	0	1	0	0	0	0	0	1	1	0	0	1	1	0	0	0	0	0	1	0	0	0	0	1	0	0	0	2	0	0	0	1	0	0	5.72	30	5	9	44	0	0	0	-5.72	-5
14646	0	1	0	0	0	0	0	0	0	0	0	1	1	1	1	0	0	1	0	0	1	0	1	0	0	0	0	1	0	0	0	1	0	0	0	1	0	0	0	30	12	20	62	0	0	0	0	-12
14653	0	1	0	0	0	0	0	1	0	0	0	0	0	0	0	0	0	0	0	0	0	0	0	0	0	0	1	1	0	0	0	2	0	0	0	0	0	0	0	21	5	30	56	0	0	1	0	-5
14657	0	1	0	0	1	0	0	1	0	1	0	1	1	0	1	0	1	0	0	0	0	0	0	0	0	0	0	1	0	0	1	3	0	0	0	1	0	0	6	30	5	30	65	0	1	0	-6	-5
14661	0	1	0	0	0	0	0	1	0	0	0	0	0	0	0	0	0	1	0	1	0	0	0	0	0	0	0	1	0	0	0	3	1	0	0	1	0	0	1.75	10	5	10	25	0	0	1	-1.75	-5
14675	0	1	0	0	1	1	0	1	0	1	0	1	1	0	0	1	0	0	0	0	1	0	1	0	0	0	0	0	0	0	0	3	0	0	1	0	1	0	1.5	25	5	25	55	0	0	0	-1.5	-5
14681	0	1	0	0	1	0	0	0	0	1	0	1	1	0	1	0	1	0	0	0	1	0	0	0	0	0	0	1	0	0	1	3	0	0	0	1	0	0	7	30	6	30	66	0	1	0	-7	-6
14710	0	1	0	0	1	0	0	0	0	0	0	1	1	0	0	0	1	0	0	0	1	0	0	0	0	0	0	1	0	0	0	1	1	0	0	1	0	0	6	30	10	10	50	1	0	1	-6	-10
14737	0	1	0	0	0	0	0	0	1	0	0	1	1	0	1	0	1	0	0	0	0	0	0	0	0	0	0	1	0	0	0	3	0	0	0	1	0	0	3	44	4	18	66	0	1	0	-3	-4
14765	0	1	0	0	1	0	0	0	1	0	1	1	1	0	1	0	1	0	0	0	0	0	0	0	0	0	0	1	0	0	0	3	1	0	0	1	0	0	2.86	40	8	12	60	0	1	0	-2.86	-8
14776	0	1	0	0	1	0	0	0	0	1	0	1	1	0	1	0	0	0	0	0	1	0	1	0	0	0	0	1	0	0	0	3	0	0	0	0	0	0	0	15	5	7	27	0	0	1	0	-5
14781	0	1	0	0	1	0	0	0	1	0	1	1	1	0	0	0	1	0	0	0	1	0	0	0	0	0	1	1	0	0	0	0	0	0	0	1	0	0	3.5	23	5	14	42	0	0	0	-3.5	-5
14790	0	1	0	0	0	1	0	0	1	0	0	1	1	1	0	1	0	1	1	0	0	0	1	0	0	0	0	1	0	0	0	3	0	0	0	1	0	0	0	30	10	21	61	0	0	0	0	-10
14796	0	1	0	0	1	0	0	0	0	1	0	1	1	0	0	1	1	0	0	0	1	0	0	0	0	0	0	1	0	0	0	3	0	0	0	1	0	0	3.5	15	5	20	40	0	1	0	-3.5	-5
14800	0	1	0	0	1	1	0	0	0	0	0	1	1	1	1	0	0	0	0	0	1	0	1	0	0	0	0	1	0	0	1	2	1	0	0	0	0	0	0	25	4	50	79	1	0	0	0	-4
14807	0	1	0	0	0	0	0	0	0	0	0	1	1	0	1	0	0	0	0	0	0	0	0	0	1	0	0	1	0	0	0	2	0	0	0	0	0	0	5.96	45	4	15	64	0	1	0	-5.96	-4
14808	0	1	0	0	0	0	0	0	0	0	0	0	0	0	0	1	0	0	0	0	1	0	1	0	0	0	0	1	0	0	0	4	0	0	1	0	0	0	3.5	30	5	9	44	0	0	0	-3.5	-5
14824	0	1	0	0	1	0	0	0	0	0	1	1	1	0	1	0	1	0	1	0	0	0	0	0	1	1	0	1	0	0	0	2	0	0	1	1	0	0	3.5	30	10	15	55	1	0	1	-3.5	-10
14827	0	1	0	0	1	1	0	0	0	0	0	1	1	0	1	0	0	1	0	0	1	1	0	0	0	0	0	1	0	0	0	2	0	0	1	1	1	0	0	50	25	14	89	0	0	0	0	-25
14832	0	1	0	0	0	1	0	0	1	1	0	1	1	0	0	0	1	0	0	0	1	1	0	0	0	0	0	1	0	0	0	2	0	0	0	1	0	0	0	30	20	35	85	0	0	0	0	-20
14836	0	1	0	0	1	0	0	0	0	0	1	1	1	1	0	0	0	1	0	0	0	0	0	0	1	0	0	1	0	0	1	1	0	0	0	1	0	0	0	7	2	15	24	1	0	0	0	-2
14854	0	1	0	0	1	1	0	0	0	0	1	1	1	0	0	0	0	0	1	0	0	0	0	0	0	1	0	1	0	0	0	4	0	0	0	0	0	0	0	15	4	23	42	0	0	1	0	-4
14869	0	1	0	0	0	0	0	0	0	1	0	0	0	0	0	0	0	0	0	0	0	0	0	0	0	0	0	1	0	0	0	3	0	0	0	0	0	0	0	30	5	7	42	1	1	0	0	-5
14876	0	1	0	0	0	0	0	0	1	0	1	1	1	0	1	0	1	0	0	0	0	1	0	0	0	0	1	1	0	0	0	0	0	0	0	1	0	0	3.5	30	10	40	80	0	1	0	-3.5	-10
14879	0	1	0	0	0	1	0	1	0	0	0	1	1	0	0	1	0	0	0	0	1	0	0	0	1	1	0	1	1	0	0	1	0	0	1	0	1	0	7	60	5	20	85	0	0	0	-7	-5
14889	0	1	0	0	1	1	0	0	1	0	0	0	0	0	0	1	1	0	0	0	0	0	0	0	1	0	0	1	0	0	0	3	0	0	0	1	0	0	5.5	45	5	14	64	0	1	0	-5.5	-5
14908	0	1	0	0	0	0	0	0	0	0	1	1	1	1	1	0	1	0	0	1	0	0	1	0	0	1	0	1	0	0	0	2	0	0	0	1	0	0	5	10	10	20	40	0	0	1	-5	-10
14914	0	1	0	0	0	0	0	0	1	0	1	1	1	0	1	0	1	0	1	0	0	0	1	0	0	0	1	1	0	1	0	1	0	0	0	1	0	0	5.92	45	7	10	62	0	1	0	-5.92	-7
14919	0	1	0	0	0	1	0	0	0	0	0	1	1	0	0	1	0	0	0	0	0	0	0	0	0	0	1	1	1	0	0	4	0	0	1	0	1	0	1.75	30	5	20	55	0	1	0	-1.75	-5
14920	0	1	0	0	0	0	0	0	0	0	0	0	0	0	0	0	0	0	0	0	0	0	0	0	0	0	0	1	0	0	0	2	0	0	0	0	0	0	0	35	15	20	70	1	1	0	0	-15
14921	0	1	0	0	0	0	0	0	0	0	0	1	1	0	1	0	1	0	0	0	0	1	0	0	0	0	1	1	0	0	0	2	0	0	0	1	0	0	3.7	25	3	22	50	0	0	0	-3.7	-3
14933	0	1	0	0	0	0	0	0	0	1	0	1	1	0	1	0	1	0	0	1	0	0	1	0	0	1	0	1	0	0	0	2	0	0	0	1	0	0	4	10	10	15	35	0	0	1	-4	-10
14962	0	1	0	0	1	0	0	0	1	0	0	1	1	0	1	0	0	1	0	0	1	0	1	0	0	0	0	1	0	0	0	1	0	0	0	1	0	0	2.42	28	3	12	43	0	0	0	-2.42	-3
14963	0	1	0	0	1	0	0	0	1	1	0	1	1	0	0	0	1	0	0	0	0	0	0	0	0	0	1	1	0	0	0	1	0	0	0	1	0	0	0	21	2	15	38	0	0	0	0	-2
15007	0	1	0	0	1	0	0	0	0	0	1	1	1	1	1	0	0	0	0	0	1	0	1	0	0	0	0	1	0	0	0	2	0	0	0	0	0	0	8	50	5	20	75	1	1	0	-8	-5
15010	0	1	0	0	1	0	0	0	0	0	0	1	1	0	1	0	0	0	0	0	0	0	1	0	0	0	0	1	0	0	0	2	1	0	0	0	0	0	0	15	5	20	40	1	0	1	0	-5
15019	0	1	0	0	1	0	0	0	0	1	0	1	1	0	1	0	1	0	0	0	1	0	0	0	0	0	1	1	0	0	0	2	0	0	0	1	0	0	3.5	35	10	20	65	0	1	0	-3.5	-10
15039	0	1	0	0	0	0	0	1	0	0	0	1	1	0	1	0	0	0	0	0	0	0	0	0	0	1	0	1	0	0	0	3	0	0	0	0	0	0	5	10	20	15	45	0	0	0	-5	-20
15058	0	1	0	0	1	0	0	0	0	1	0	1	0	0	0	0	1	0	0	0	0	0	0	0	0	0	0	1	0	0	0	2	0	0	0	1	0	0	3.5	10	5	15	30	0	0	1	-3.5	-5
15059	0	1	0	0	0	0	0	1	0	0	0	0	0	0	0	1	0	0	1	0	1	0	0	1	0	0	0	1	0	0	1	3	0	0	1	0	0	0	1.21	30	10	25	65	0	0	1	-1.21	-10
15065	0	1	0	0	1	0	0	0	0	0	1	1	1	0	1	0	0	0	1	0	0	1	0	0	0	0	0	1	0	0	0	1	0	0	1	0	0	0	5	20	7	17	44	1	0	0	-5	-7
15066	0	1	0	0	1	0	0	1	0	0	1	0	0	0	0	0	0	0	0	0	0	1	0	0	0	0	0	1	0	0	0	4	0	0	1	0	0	0	0	75	10	25	110	0	1	0	0	-10
15095	0	1	0	0	1	0	0	0	0	0	1	1	1	0	1	0	0	0	0	0	0	0	0	0	1	0	0	1	0	0	1	1	0	0	0	0	0	0	0	20	2	16	38	1	1	0	0	-2
15115	0	1	0	0	0	0	0	0	1	1	0	1	1	0	1	0	0	0	1	0	0	0	0	0	1	0	0	1	0	0	0	3	0	0	0	0	0	0	0	35	3	20	58	0	1	0	0	-3
15123	0	1	0	0	1	0	0	0	1	0	1	1	1	0	0	1	0	0	0	0	0	0	1	0	0	0	1	1	0	0	0	1	0	0	0	0	0	0	3.5	28	5	13	46	0	1	0	-3.5	-5
15161	0	1	0	0	1	0	0	1	0	0	0	1	1	0	1	0	1	0	0	0	1	1	0	0	0	0	0	1	0	0	0	3	0	0	0	1	0	0	0	30	5	74	109	0	1	0	0	-5
15183	0	1	0	0	1	1	0	0	1	1	0	1	1	0	0	0	0	0	0	0	0	1	0	0	0	0	0	1	0	0	0	1	0	0	0	0	0	0	5.94	35	5	75	115	0	0	1	-5.94	-5
15200	0	1	0	0	1	1	0	0	0	1	0	1	1	0	0	0	0	1	0	0	0	0	0	0	1	0	0	1	0	0	0	2	1	0	0	1	0	0	3.6	40	10	30	80	0	0	0	-3.6	-10
15201	0	1	0	0	1	0	0	0	0	0	1	1	1	1	1	0	0	1	1	0	0	1	0	0	0	0	0	1	0	0	0	2	1	0	0	1	0	0	6	45	15	30	90	0	1	0	-6	-15
15203	0	1	0	0	0	0	0	0	0	0	0	1	1	0	0	0	1	0	0	0	0	1	0	0	0	0	1	1	0	0	0	2	0	0	0	1	0	0	0	7	3	4	14	1	1	0	0	-3
15210	0	1	0	0	0	0	0	1	0	0	0	1	1	1	0	0	0	0	0	0	1	0	1	0	0	0	0	1	0	0	0	3	0	0	1	0	0	0	3.3	70	5	20	95	0	0	1	-3.3	-5
15241	0	1	0	0	0	0	0	0	1	0	1	1	1	0	1	0	1	0	0	0	0	0	1	0	0	0	1	1	0	0	0	2	0	0	0	1	0	0	3.5	25	4	20	49	0	0	1	-3.5	-4
15242	0	1	0	0	0	0	1	0	0	0	0	1	1	0	0	0	0	0	0	0	0	0	0	0	1	0	0	1	0	0	0	2	1	0	0	0	0	0	2.5	55	10	30	95	1	0	0	-2.5	-10
15244	0	1	0	0	1	1	0	0	0	0	0	1	1	0	1	0	0	1	0	0	1	0	1	0	0	0	0	1	0	0	0	1	0	0	1	1	0	0	0	55	20	12	87	0	0	0	0	-20
15275	0	1	0	0	1	1	0	0	0	1	0	1	1	0	1	0	0	0	0	0	1	0	1	0	0	0	0	1	0	0	0	2	1	0	0	0	0	0	0	30	6	7	43	0	0	1	0	-6
15276	0	1	0	0	0	0	0	0	0	0	0	1	1	1	1	0	0	0	1	0	1	0	1	0	0	0	0	1	0	0	0	3	0	0	0	0	0	0	2	55	15	30	100	0	1	0	-2	-15
15286	0	1	0	0	1	0	0	0	1	1	0	1	1	0	0	0	1	0	0	0	0	0	1	0	0	0	0	1	0	0	0	2	0	0	0	1	0	0	5.7	40	1	15	56	0	0	1	-5.7	-1
15291	0	1	0	0	1	1	0	0	0	1	0	1	1	0	1	0	0	1	0	0	0	1	0	0	0	0	0	0	0	0	1	2	0	0	1	1	1	0	0	60	15	40	115	1	0	0	0	-15
15296	0	1	0	0	0	1	0	1	0	0	0	1	1	0	1	0	1	0	0	0	1	0	1	0	0	0	0	0	0	0	1	3	1	0	0	1	0	0	2.96	65	3	17	85	0	0	0	-2.96	-3
15306	0	1	0	0	1	0	0	0	1	0	1	1	1	0	1	0	1	0	0	0	0	0	0	0	0	0	0	1	0	0	0	2	0	0	0	1	0	0	3.5	20	5	15	40	0	1	0	-3.5	-5
15310	0	1	0	0	0	0	0	0	1	1	0	1	1	1	0	1	0	0	0	0	1	0	1	0	0	0	0	1	0	0	0	3	1	0	0	0	0	0	0	60	15	15	90	0	0	0	0	-15
15332	0	1	0	0	0	0	0	0	1	0	1	1	1	1	0	0	0	0	1	0	1	0	0	0	0	0	0	1	0	0	0	3	0	0	0	0	0	0	0	45	5	15	65	0	0	0	0	-5
15339	0	1	0	0	1	0	0	0	0	1	0	1	1	0	0	1	1	0	0	0	0	0	0	0	0	0	1	1	0	0	1	2	0	0	0	1	0	0	6	25	2	35	62	1	0	0	-6	-2
15341	0	1	0	0	1	0	0	1	0	0	1	1	1	0	0	0	1	0	0	0	1	0	1	0	0	0	0	1	0	0	0	3	0	0	0	1	0	0	6.9	40	15	15	70	0	1	0	-6.9	-15
15344	0	1	0	0	0	1	0	1	0	0	1	1	1	0	1	0	1	0	0	0	0	1	0	0	0	0	0	0	0	0	0	3	0	0	0	1	0	0	3.5	15	10	10	35	0	1	0	-3.5	-10
15345	0	1	0	0	1	0	0	0	0	0	1	0	0	0	0	0	0	0	1	0	0	0	0	0	1	0	0	1	0	0	0	2	0	0	0	0	0	0	0	15	5	20	40	0	1	0	0	-5
15354	0	1	0	0	1	1	0	0	0	1	0	1	1	0	0	1	1	0	0	0	1	0	0	0	1	0	1	1	0	0	0	1	0	0	0	1	0	0	3.6	25	10	11	46	0	1	0	-3.6	-10
15374	0	1	0	0	0	0	0	0	0	1	0	1	1	0	0	0	1	0	0	0	0	1	0	0	0	0	0	1	0	0	0	1	0	0	0	1	0	0	0	45	10	20	75	0	0	0	0	-10
15381	0	1	0	0	1	1	0	1	0	0	1	1	0	0	0	0	1	0	0	0	0	0	0	0	0	0	1	1	0	0	0	0	0	0	0	1	0	0	0	10	5	20	35	0	1	0	0	-5
15393	0	1	0	0	1	0	0	0	0	1	0	1	1	0	0	0	0	0	0	0	0	1	0	0	0	0	0	1	0	0	0	0	0	0	1	0	0	0	12	60	20	45	125	0	0	1	-12	-20
15437	0	1	0	0	1	0	0	1	0	0	0	1	1	0	1	0	0	0	0	0	0	0	1	0	0	0	0	1	0	0	0	2	1	0	0	0	0	0	0	25	10	14	49	0	0	1	0	-10
15451	0	1	0	0	0	0	0	1	0	1	0	1	1	0	1	0	1	0	0	0	0	0	0	0	0	0	0	1	0	0	0	1	1	0	0	1	0	0	3.35	30	15	15	60	0	1	0	-3.35	-15
15452	0	1	0	0	0	0	0	0	0	0	0	1	0	1	0	0	1	0	0	0	1	0	0	0	0	0	0	1	0	0	0	2	0	0	0	1	0	0	3.4	2	4	10	16	0	0	1	-3.4	-4
15462	0	1	0	0	1	0	0	1	0	0	1	1	1	1	0	0	0	1	0	0	1	0	1	0	0	0	0	1	0	0	0	4	1	0	0	1	0	0	1.75	30	8	13	51	0	0	0	-1.75	-8
15464	0	1	0	0	1	0	0	1	0	0	0	1	1	0	0	0	1	0	0	0	0	1	0	0	0	0	0	1	0	0	0	2	0	0	0	1	0	0	7	20	10	27	57	0	0	0	-7	-10
15467	0	1	0	0	0	0	0	0	1	0	1	1	1	1	0	0	1	0	0	0	1	0	0	0	0	0	0	1	0	0	0	3	0	0	0	1	0	0	11	50	15	25	90	0	0	1	-11	-15
15482	0	1	0	0	0	1	0	0	0	0	1	1	1	1	0	1	0	0	0	1	1	0	1	0	0	0	0	1	0	1	0	1	0	0	0	0	0	0	4	5	5	10	20	1	1	0	-4	-5
15495	0	1	0	0	1	1	0	0	0	0	1	1	1	0	0	0	0	0	0	0	0	0	0	0	0	0	0	1	0	0	0	3	1	0	0	0	0	0	0	35	8	30	73	1	0	1	0	-8
15498	0	1	0	0	0	1	0	1	0	0	1	1	1	1	1	0	1	0	0	0	1	1	0	0	0	0	0	0	0	0	0	4	0	0	0	1	0	0	0	15	15	15	45	0	1	0	0	-15
15524	0	1	0	0	0	0	0	0	0	1	0	1	1	0	0	0	1	0	0	0	1	1	0	0	0	0	0	0	0	0	0	4	0	0	0	1	0	0	6.7	35	5	20	60	1	1	0	-6.7	-5
15532	0	1	0	0	1	0	0	0	0	1	0	1	1	1	1	0	0	0	0	0	1	0	1	0	0	0	0	1	0	0	0	3	0	1	0	0	0	0	0	15	3	15	33	1	0	0	0	-3
15554	0	1	0	0	0	0	0	0	0	1	0	1	1	0	1	0	0	0	1	0	1	0	0	0	0	0	0	1	0	0	0	1	0	0	1	0	0	0	0	27	10	16	53	0	1	0	0	-10
15566	0	1	0	0	0	0	1	0	0	0	0	1	1	0	0	0	0	0	0	0	1	0	0	0	1	0	0	1	0	0	0	3	0	0	1	0	0	1	0	50	5	18	73	0	0	0	0	-5
15570	0	1	0	0	1	0	0	0	0	0	0	0	0	0	0	0	0	1	0	0	0	0	0	0	0	0	0	1	0	0	0	4	0	0	0	1	0	0	3.5	10	10	40	60	0	0	0	-3.5	-10
15579	0	1	0	0	1	1	0	0	0	0	1	1	1	0	0	0	1	0	0	0	1	1	0	0	0	0	0	1	0	0	1	3	1	0	0	1	0	0	0	45	3	30	78	0	1	0	0	-3
15605	0	1	0	0	0	0	0	0	0	0	1	0	0	0	0	0	0	0	0	1	1	0	0	0	1	0	0	1	0	0	0	2	0	0	0	0	0	0	3.5	20	12	25	57	0	1	0	-3.5	-12
15638	0	1	0	0	0	0	0	1	0	0	0	1	1	1	0	0	1	0	1	0	1	0	0	0	0	0	1	1	0	0	0	2	0	0	0	1	0	0	0	40	5	50	95	0	0	0	0	-5
15667	0	1	0	0	0	0	0	1	0	0	0	0	0	0	1	0	0	0	1	0	1	0	0	1	0	0	0	1	0	0	1	2	0	0	1	0	0	0	1.9	20	15	40	75	0	0	0	-1.9	-15
15720	0	1	0	0	0	0	0	1	0	0	1	1	1	0	0	0	0	0	0	1	1	0	0	0	0	0	0	1	0	0	1	3	0	0	1	0	0	0	2	65	18	21	104	0	0	1	-2	-18
15721	0	1	0	0	0	0	0	1	0	0	0	1	1	0	0	0	1	0	1	0	1	0	0	0	0	0	1	1	0	0	0	2	0	0	0	1	0	0	0	35	3	23	61	0	0	0	0	-3
15722	0	1	0	0	1	0	0	0	0	0	1	1	1	0	0	0	0	0	0	0	1	0	0	0	0	0	0	1	0	0	0	3	0	0	0	0	0	0	0	15	10	20	45	1	1	0	0	-10
15727	0	1	0	0	1	0	0	0	0	0	0	1	1	0	1	0	0	0	0	1	0	0	1	0	0	0	0	1	0	0	0	2	0	0	1	0	0	0	0	5	10	45	60	1	0	0	0	-10
15732	0	1	0	0	0	0	0	0	1	0	1	1	1	0	0	0	0	0	0	1	0	0	0	0	0	0	0	1	0	0	0	1	0	0	0	0	0	0	0	35	7	22	64	0	0	0	0	-7
15735	0	1	0	0	0	1	0	0	1	0	0	1	1	0	1	0	0	1	1	0	0	0	0	0	0	0	0	1	0	0	0	2	0	0	1	1	1	0	1.75	25	3	17	45	0	1	0	-1.75	-3
15760	0	1	0	0	1	1	0	0	0	0	0	1	1	0	0	0	0	0	0	0	1	0	0	0	1	0	0	1	0	0	0	4	0	0	0	0	0	0	0	10	10	20	40	0	0	1	0	-10
15766	0	1	0	0	1	0	0	0	0	1	0	1	1	0	1	0	0	0	0	0	0	0	0	0	0	0	1	1	0	0	0	1	1	0	0	0	0	0	3.5	10	7	20	37	0	1	0	-3.5	-7
15784	0	1	0	0	1	0	1	1	0	0	0	1	1	0	0	0	1	0	1	0	1	0	0	0	1	0	0	1	0	0	1	1	1	0	0	1	0	0	0	60	5	45	110	0	0	0	0	-5
15793	0	1	0	0	1	0	0	1	0	0	0	1	1	0	0	0	0	0	1	0	0	1	0	0	0	0	0	1	0	0	0	2	0	0	1	0	0	0	4.2	20	10	25	55	0	0	0	-4.2	-10
15817	0	1	0	0	0	0	0	0	0	0	1	1	1	0	0	0	0	1	0	0	0	0	0	0	0	0	0	1	1	0	0	3	1	0	0	1	0	0	0	40	6	25	71	1	0	0	0	-6
15820	0	1	0	0	0	0	0	0	0	0	1	1	1	1	1	0	0	1	1	0	1	0	0	0	0	0	0	1	0	0	0	2	0	0	0	1	0	0	7	20	3	24	47	1	1	0	-7	-3
15843	0	1	0	0	1	0	0	0	1	0	1	1	1	1	0	0	1	0	1	0	0	0	0	0	0	0	0	1	0	0	0	3	0	0	0	1	0	0	3.5	12	3	5	20	0	0	1	-3.5	-3
15855	0	1	0	0	0	1	0	1	0	0	1	1	0	0	1	0	0	0	1	0	1	1	0	0	0	0	0	0	0	0	0	4	0	0	0	0	0	0	3.3	12	10	40	62	0	1	0	-3.3	-10
15858	0	1	0	0	1	0	0	1	0	0	0	0	0	0	0	0	0	0	0	1	0	0	0	0	0	0	0	1	0	0	0	1	1	0	0	0	0	0	0	15	15	25	55	0	0	0	0	-15
15873	0	1	0	0	1	0	0	1	0	0	1	0	1	0	1	0	0	0	0	0	0	1	0	0	0	0	0	1	0	0	0	4	1	0	0	0	0	0	1.6	35	8	20	63	0	0	1	-1.6	-8
15887	0	1	0	0	1	0	0	0	0	0	0	0	0	0	0	1	0	0	0	1	0	0	0	0	0	0	0	1	0	0	0	3	0	0	1	0	0	0	0	15	3	15	33	0	1	0	0	-3
15900	0	1	0	0	1	1	0	0	0	1	0	1	1	0	0	0	1	0	0	0	0	0	1	0	0	0	0	1	0	0	0	2	0	0	0	1	0	0	3.5	20	5	35	60	0	0	1	-3.5	-5
15902	0	1	0	0	0	0	0	0	0	0	1	1	1	0	0	1	0	0	1	0	0	0	0	0	1	0	0	1	0	0	0	3	0	0	1	0	0	0	1.75	50	12	20	82	0	0	0	-1.75	-12
15910	0	1	0	0	0	0	0	0	0	0	0	1	1	0	0	0	0	1	0	0	0	0	1	0	0	1	0	1	0	0	0	2	0	0	1	1	0	0	1.75	10	10	13	33	1	0	1	-1.75	-10
15917	0	1	0	0	0	0	0	0	0	1	0	1	1	0	0	0	1	0	0	0	0	0	0	0	0	0	0	1	0	0	0	2	0	0	0	1	0	0	3.5	15	5	30	50	0	0	1	-3.5	-5
15923	0	1	0	0	0	0	0	0	0	0	0	1	1	0	1	0	0	0	0	0	1	0	0	0	1	0	0	1	0	0	1	3	0	0	1	0	0	0	0	70	5	28	103	1	0	0	0	-5
15928	0	1	0	0	0	0	0	0	0	0	0	1	1	0	0	0	0	0	0	0	0	0	1	0	0	0	0	1	0	0	0	4	0	0	0	0	0	0	0	25	6	10	41	0	0	0	0	-6
15931	0	1	0	0	0	0	0	0	0	0	1	1	1	1	0	1	1	0	1	0	1	0	0	0	0	0	1	1	0	0	1	3	0	0	0	1	0	0	3.5	15	3	30	48	0	0	1	-3.5	-3
15962	0	1	0	0	1	0	0	0	0	1	0	1	1	0	0	0	1	0	1	0	0	0	0	0	0	0	0	0	0	0	1	3	0	1	0	1	0	0	0	18	5	35	58	0	0	1	0	-5
15963	0	1	0	0	1	0	0	0	1	1	0	1	1	0	1	0	0	0	1	0	1	0	0	0	0	1	0	1	0	0	0	2	0	0	0	0	0	0	3.5	5	10	13	28	0	0	1	-3.5	-10
15983	0	1	0	0	0	0	0	0	0	1	0	1	1	0	1	0	0	0	0	0	0	1	0	0	0	0	0	1	0	0	1	3	0	0	0	0	0	0	9	60	10	45	115	0	0	0	-9	-10
16004	0	1	0	0	1	0	0	0	1	1	0	1	1	1	1	0	0	0	0	1	1	0	0	0	0	0	0	1	0	0	0	4	0	0	0	0	0	0	0	30	15	55	100	0	0	1	0	-15
16009	0	1	0	0	0	1	0	1	0	0	0	0	0	0	0	1	1	0	0	0	1	0	0	0	0	0	0	0	0	0	0	2	0	0	1	1	0	0	5	35	4	60	99	0	0	1	-5	-4
16012	0	1	0	0	0	1	0	1	0	1	0	0	0	0	0	1	0	0	0	0	1	1	0	0	0	0	1	1	0	0	1	2	0	0	1	0	1	0	3.5	30	10	20	60	0	1	0	-3.5	-10
16014	0	1	0	0	1	0	0	0	0	0	0	0	0	0	1	0	1	0	0	0	1	0	0	0	0	0	1	1	0	0	0	4	0	0	0	1	0	0	3.5	10	10	17	37	1	1	0	-3.5	-10
16027	0	1	0	0	1	0	1	0	0	0	0	0	0	0	0	0	0	0	1	0	1	0	0	0	0	0	0	1	0	0	0	3	0	0	1	0	0	1	0	20	15	20	55	1	0	0	0	-15
16028	0	1	0	0	0	1	0	1	0	1	0	1	1	1	0	0	0	0	0	0	1	0	0	0	0	0	0	0	0	0	0	2	1	0	0	0	0	0	2.76	20	8	17	45	0	0	0	-2.76	-8
16041	0	1	0	0	1	0	0	0	0	1	0	1	1	0	1	0	0	0	0	1	1	1	0	0	0	0	0	1	0	0	0	2	0	0	1	0	0	0	1	74	12	10	96	0	0	0	-1	-12
16050	0	1	0	0	1	0	0	0	1	0	0	1	1	1	0	0	0	1	0	0	0	0	0	0	0	0	0	1	0	0	0	3	0	1	0	1	0	0	0	15	2	19	36	0	0	1	0	-2
16052	0	1	0	0	0	0	1	0	0	0	1	1	1	1	0	0	0	0	0	0	0	0	0	0	1	1	0	1	0	0	0	2	0	1	0	0	0	0	3.4	38	15	20	73	0	0	1	-3.4	-15
16054	0	1	0	0	1	0	0	1	0	0	0	1	1	0	1	0	1	0	0	0	0	0	1	0	0	0	0	1	0	0	0	2	0	0	0	1	0	0	6	45	5	70	120	0	1	0	-6	-5
16059	0	1	0	0	0	0	0	0	0	0	1	1	1	1	1	0	0	0	0	0	1	0	0	0	0	0	0	1	0	0	0	3	0	0	0	0	0	0	0	35	3	18	56	0	0	0	0	-3
16065	0	1	0	0	0	0	0	0	1	0	1	1	1	0	1	0	1	0	0	0	0	0	1	0	0	0	0	0	0	0	0	1	0	0	0	1	0	0	6	20	7	58	85	0	0	0	-6	-7
16066	0	1	0	0	0	0	0	1	0	1	0	1	1	0	1	0	0	0	1	0	0	0	0	0	0	0	0	1	0	0	1	2	0	0	1	0	0	0	0	50	10	28	88	0	1	0	0	-10
16069	0	1	0	0	0	1	0	0	0	0	1	1	1	0	0	0	1	0	0	0	1	0	1	0	0	0	1	1	0	0	0	1	0	0	0	1	0	0	8	70	10	20	100	0	1	0	-8	-10
16075	0	1	0	0	1	1	0	0	0	1	0	1	1	0	0	0	1	0	1	0	1	0	0	0	0	1	0	1	0	0	0	2	0	0	0	1	0	0	3.7	15	15	20	50	1	1	0	-3.7	-15
16087	0	1	0	0	1	0	0	0	1	1	0	1	1	1	0	0	0	1	0	0	0	0	0	0	0	0	0	1	0	0	0	1	0	0	0	1	0	0	0	15	5	10	30	0	1	0	0	-5
16088	0	1	0	0	1	1	0	0	0	1	0	1	1	0	0	0	1	0	0	0	1	1	0	0	0	0	0	1	0	0	1	2	0	0	0	1	0	0	0	45	12	50	107	0	0	1	0	-12
16097	0	1	0	0	0	1	0	1	0	0	0	1	1	0	1	0	1	0	0	0	1	0	0	0	0	0	1	1	0	0	0	0	0	0	0	1	0	0	0	11	14	16	41	0	0	1	0	-14
16100	0	1	0	0	0	0	0	1	0	0	0	1	1	0	1	0	0	0	0	0	1	1	0	0	0	0	1	1	0	0	0	0	1	0	0	0	0	0	0	26	10	66	102	0	0	0	0	-10
16101	0	1	0	0	0	1	0	0	1	0	1	1	1	1	0	1	1	0	0	0	1	0	1	0	0	0	1	1	0	0	0	1	0	0	0	1	0	0	0	35	8	7	50	0	1	0	0	-8
16108	0	1	0	0	0	0	0	0	0	0	1	1	1	0	1	0	0	0	0	0	0	0	1	0	0	0	0	1	0	0	0	0	1	0	0	0	0	0	3.58	8	3	10	21	0	1	0	-3.58	-3
16131	0	1	0	0	0	0	1	1	0	0	1	1	1	0	0	0	0	0	0	0	0	0	1	0	0	0	0	1	0	0	0	3	0	0	1	0	0	1	0	20	5	40	65	0	0	0	0	-5
16135	0	1	0	0	1	0	0	0	1	1	0	1	1	0	1	0	0	0	0	1	1	1	0	0	0	0	0	1	0	0	1	3	0	0	0	0	0	0	3.2	45	15	25	85	0	1	0	-3.2	-15
16148	0	1	0	0	1	1	0	0	0	1	0	1	1	0	1	0	0	0	0	0	0	0	0	0	0	1	0	1	0	0	0	0	1	0	0	0	0	0	3.25	17	8	14	39	0	1	0	-3.25	-8
16155	0	1	0	0	1	0	0	1	0	0	1	1	1	1	0	0	1	0	0	1	1	0	1	0	0	0	0	1	0	0	1	4	0	0	0	1	0	0	8.75	25	9	25	59	0	0	0	-8.75	-9
16156	0	1	0	0	0	1	0	1	0	1	0	1	1	1	0	1	0	1	0	0	0	0	1	0	0	0	1	1	0	0	0	1	0	0	1	1	0	0	3.8	20	15	30	65	0	1	0	-3.8	-15
16166	0	1	0	0	1	1	0	0	1	1	0	1	0	0	1	0	1	0	0	0	1	0	0	0	0	1	0	1	0	0	0	4	0	0	0	1	0	0	3.5	25	5	20	50	0	1	0	-3.5	-5
16178	0	1	0	0	1	1	0	0	0	0	1	1	1	1	1	0	0	1	1	0	0	0	0	0	1	0	0	1	0	0	1	0	0	1	0	1	0	0	0	50	10	20	80	1	0	0	0	-10
16185	0	1	0	0	0	0	0	1	0	1	0	1	1	0	0	1	0	0	0	0	1	0	0	0	0	0	0	1	0	0	0	2	0	0	1	0	0	0	0	10	5	15	30	0	1	0	0	-5
16188	0	1	0	0	1	0	0	0	1	1	0	1	1	1	1	0	1	0	0	0	0	0	0	0	1	0	0	1	0	0	0	3	0	0	0	1	0	0	0	11	2	28	41	0	0	1	0	-2
16191	0	1	0	0	0	0	0	0	0	0	0	1	0	1	1	0	0	0	0	0	1	1	0	0	0	0	0	1	0	0	0	3	0	0	0	0	0	0	0	18	10	10	38	1	1	0	0	-10
16193	0	1	0	0	1	1	0	0	0	1	0	0	1	0	1	0	1	0	0	0	0	1	0	0	0	0	0	1	0	0	0	2	0	0	1	1	1	0	6.3	45	6	20	71	1	0	0	-6.3	-6
16198	0	1	0	0	0	0	0	0	1	0	0	1	1	0	1	0	0	0	0	0	0	0	0	1	0	0	0	1	0	0	1	4	0	0	0	0	0	0	0	45	3	16	64	0	1	0	0	-3
16206	0	1	0	0	1	1	0	0	0	1	0	1	1	0	0	0	0	1	1	0	1	0	0	0	0	0	0	1	0	0	0	2	0	0	1	1	1	0	0	10	9	23	42	1	0	0	0	-9
16211	0	1	0	0	1	1	0	0	1	1	0	1	1	0	0	0	0	1	0	0	1	0	1	0	0	1	0	1	0	0	0	1	0	0	0	1	0	0	0	25	5	25	55	0	1	0	0	-5
16239	0	1	0	0	0	0	0	0	1	0	1	1	1	1	1	0	0	1	0	0	1	0	0	0	1	0	0	1	0	0	0	1	0	0	0	1	0	0	7	65	10	18	93	0	0	0	-7	-10
16257	0	1	0	0	1	0	1	1	0	0	0	1	1	0	0	0	0	1	0	0	1	0	0	0	0	0	0	1	0	0	0	4	1	0	0	1	0	0	3.3	20	5	35	60	0	1	0	-3.3	-5
16278	0	1	0	0	0	0	0	0	1	0	1	1	1	0	1	0	0	0	0	0	1	0	0	0	0	0	0	1	0	0	0	2	0	0	0	0	0	0	6	40	5	15	60	0	1	0	-6	-5
16306	0	1	0	0	0	0	0	0	0	0	0	1	1	1	0	1	0	0	1	0	0	0	0	0	0	0	0	1	0	0	1	0	0	0	0	0	0	0	4	25	18	50	93	0	0	1	-4	-18
16348	0	1	0	0	1	1	0	0	0	0	0	1	1	0	1	0	1	0	0	0	1	0	0	0	0	0	1	1	0	0	0	1	0	0	1	1	1	0	0	50	5	30	85	1	0	0	0	-5
16350	0	1	0	0	1	0	0	0	0	0	0	0	0	0	0	0	1	0	0	0	1	0	0	0	0	0	0	1	0	0	0	4	0	0	0	1	0	0	0	6	1	25	32	0	0	1	0	-1
16365	0	1	0	0	0	0	0	1	0	0	1	0	0	0	0	0	0	0	0	0	0	0	0	0	0	1	0	1	0	0	0	1	1	0	0	0	0	0	3.5	20	15	55	90	0	0	1	-3.5	-15
16368	0	1	0	0	0	0	0	1	0	1	0	1	1	1	0	0	0	0	0	0	1	0	0	0	1	0	0	1	0	0	0	3	1	0	0	0	0	0	0	50	10	25	85	0	0	1	0	-10
16371	0	1	0	0	1	1	0	0	0	0	0	1	1	0	1	0	0	1	0	0	1	1	0	0	0	0	0	1	0	0	0	2	0	0	1	1	1	0	0	45	20	14	79	1	0	0	0	-20
16390	0	1	0	0	0	0	0	0	1	0	1	1	1	1	0	0	0	0	1	0	1	0	0	0	0	0	0	1	0	0	0	2	0	0	0	0	0	0	0	15	10	32	57	0	1	0	0	-10
16417	0	1	0	0	1	1	0	1	0	0	0	1	1	1	1	0	1	0	0	1	1	0	0	0	1	0	0	1	0	0	0	0	0	0	0	1	0	0	10.5	70	5	15	90	0	1	0	-10.5	-5
16461	0	1	0	0	0	0	0	1	0	0	0	0	0	0	0	0	0	0	0	0	1	1	0	0	0	1	0	1	0	0	0	3	0	0	1	0	0	0	1.75	15	7	20	42	0	0	1	-1.75	-7
16468	0	1	0	0	0	1	0	1	0	0	0	1	1	0	0	0	0	0	0	0	0	0	1	0	0	0	0	1	0	0	1	3	0	0	0	0	0	0	2.3	65	5	25	95	0	1	0	-2.3	-5
16469	0	1	0	0	1	0	0	0	0	0	1	1	1	1	1	0	1	0	1	0	1	0	0	0	1	0	0	0	1	0	0	3	0	0	0	1	0	0	10	55	10	11	76	1	0	0	-10	-10
16471	0	1	0	0	1	1	0	1	0	0	1	1	1	0	0	0	1	0	0	0	1	0	0	0	0	0	1	1	0	0	0	3	0	0	0	1	0	0	0	26	4	15	45	0	1	0	0	-4
16476	0	1	0	0	1	1	0	0	0	0	0	1	1	1	0	0	0	0	0	0	1	0	1	0	0	1	0	1	0	0	0	3	0	0	0	0	0	0	0	50	5	6	61	0	0	0	0	-5
16479	0	1	0	0	1	0	0	0	1	0	1	1	1	1	1	0	0	0	0	0	0	0	0	0	0	0	0	1	0	0	0	2	1	0	0	0	0	0	0	10	10	10	30	0	1	0	0	-10
16485	0	1	0	0	1	0	0	0	1	0	0	1	1	1	0	0	1	0	1	0	1	0	0	0	0	1	0	1	0	0	0	1	0	0	0	1	0	0	8.1	45	15	25	85	0	0	1	-8.1	-15
16497	0	1	0	0	0	0	0	0	0	0	1	1	1	1	0	0	1	0	1	0	1	0	0	0	0	0	0	1	0	0	0	2	0	1	0	1	0	0	6	40	15	15	70	0	1	0	-6	-15
16501	0	1	0	0	1	0	0	0	0	1	0	1	1	1	0	0	0	0	0	1	0	0	0	0	0	0	0	0	0	0	0	0	0	1	0	0	0	0	0	25	5	11	41	0	1	0	0	-5
16512	0	1	0	0	1	0	1	1	0	0	0	1	1	0	0	0	0	0	0	0	1	0	1	0	0	0	0	1	0	0	0	3	0	0	1	0	0	1	3	48	5	22	75	0	1	0	-3	-5
16513	0	1	0	0	0	0	0	0	0	0	1	1	0	0	0	0	1	0	0	0	0	0	0	0	0	0	1	1	0	0	1	1	0	0	0	1	0	0	0	28	2	16	46	0	1	0	0	-2
16525	0	1	0	0	1	1	0	0	0	0	0	0	0	0	0	0	0	1	1	0	0	0	0	0	1	0	0	1	0	0	1	2	0	1	0	1	0	0	0	6	15	22	43	0	1	0	0	-15
16528	0	1	0	0	1	0	0	0	0	0	1	0	1	0	1	0	0	0	0	0	1	1	0	0	0	0	0	1	0	0	1	1	0	0	1	0	0	0	11	30	15	7	52	1	1	0	-11	-15
16543	0	1	0	0	1	0	0	0	0	0	0	0	0	0	0	0	0	0	0	0	1	1	0	0	0	0	0	1	0	0	0	2	0	0	1	0	0	0	0	45	7	8	60	0	0	1	0	-7
16565	0	1	0	0	0	0	0	0	0	1	0	1	1	1	1	0	0	1	1	0	1	0	0	0	0	0	0	1	0	0	0	2	0	0	0	1	0	0	0	40	10	30	80	1	0	0	0	-10
16566	0	1	0	0	0	0	0	0	0	0	1	1	1	0	0	0	1	0	1	0	1	0	0	0	0	1	0	1	0	0	0	1	0	1	0	1	0	0	3.5	7	15	22	44	0	1	0	-3.5	-15
16572	0	1	0	0	0	1	0	1	0	0	0	1	1	1	0	1	0	1	1	0	1	0	0	0	0	0	0	1	0	0	0	2	0	1	0	1	0	0	10	50	12	35	97	0	1	0	-10	-12
16579	0	1	0	0	1	0	1	0	0	0	1	1	1	0	0	0	0	0	1	0	1	0	0	0	1	0	0	1	0	0	0	2	0	0	1	0	0	1	0	25	15	15	55	1	0	1	0	-15
16614	0	1	0	0	1	1	0	1	0	0	0	1	0	0	0	0	0	0	0	0	0	0	0	0	0	0	0	1	0	0	0	2	1	0	0	0	0	0	2.44	5	10	7	22	0	1	0	-2.44	-10
16617	0	1	0	0	0	1	0	0	0	0	0	1	1	1	1	0	0	0	0	0	0	0	0	0	0	0	0	1	0	0	0	2	0	0	1	0	1	0	0	10	5	15	30	0	0	0	0	-5
16627	0	1	0	0	1	0	0	1	0	0	0	1	1	1	0	1	0	0	0	0	1	0	1	0	0	0	0	1	1	0	0	2	0	0	1	0	0	0	5.2	45	15	35	95	0	0	1	-5.2	-15
16643	0	1	0	0	1	0	0	0	0	0	0	1	1	0	1	0	1	0	0	0	1	1	0	0	0	1	0	1	0	0	0	3	1	0	0	1	0	0	3	40	15	15	70	0	1	0	-3	-15
16644	0	1	0	0	1	1	0	0	0	1	0	1	0	0	0	0	1	0	0	1	0	0	0	0	0	0	0	1	0	0	0	2	0	0	0	1	0	0	5	40	5	15	60	0	1	0	-5	-5
16648	0	1	0	0	0	0	0	1	0	1	0	1	0	0	0	0	0	0	1	0	1	0	0	0	0	0	0	1	0	0	0	4	0	1	0	0	0	0	3.6	60	20	25	105	0	1	0	-3.6	-20
16659	0	1	0	0	1	0	0	0	0	0	0	1	1	0	1	0	0	0	0	0	0	0	0	0	0	0	0	1	0	0	0	2	1	0	0	0	0	0	6	20	5	15	40	1	0	1	-6	-5
16660	0	1	0	0	1	0	0	0	0	1	0	0	0	0	0	1	0	1	0	0	0	0	0	0	0	0	0	1	0	0	0	1	0	0	0	1	0	0	3.5	18	4	12	34	0	1	0	-3.5	-4
16677	0	1	0	0	0	0	1	0	1	0	1	1	1	1	1	0	0	1	0	1	1	0	1	0	0	0	0	1	0	0	0	4	0	0	0	1	0	0	0	40	10	27	77	0	1	0	0	-10
16695	0	1	0	0	1	0	0	0	1	1	0	1	0	0	0	0	0	0	0	0	1	0	0	0	0	0	0	1	0	0	0	4	0	0	0	0	0	0	4	45	12	9	66	0	1	0	-4	-12
16701	0	1	0	0	0	0	0	0	0	0	0	1	1	0	0	0	0	1	1	0	0	0	0	0	0	0	0	1	0	0	0	2	0	0	1	1	0	0	0	22	4	35	61	1	0	1	0	-4
16713	0	1	0	0	0	0	0	0	0	0	1	1	1	0	0	0	1	0	0	0	1	0	0	0	0	0	0	1	0	0	0	3	0	0	0	1	0	0	0	25	2	12	39	0	1	0	0	-2
16772	0	1	0	0	1	0	0	1	0	0	0	1	1	1	1	0	0	1	1	0	1	0	1	0	0	0	0	1	0	0	0	3	1	0	0	1	0	0	0	30	10	10	50	0	1	0	0	-10
16785	0	1	0	0	0	0	1	1	0	0	1	1	1	0	0	0	0	0	0	0	1	0	1	0	0	0	0	1	0	0	0	3	0	0	1	0	0	1	3.5	70	10	30	110	0	1	0	-3.5	-10
16790	0	1	0	0	0	0	0	0	0	0	1	1	1	1	1	0	1	0	0	0	1	0	0	0	0	1	0	0	0	0	0	2	0	0	0	1	0	0	3.5	10	10	40	60	0	1	0	-3.5	-10
16802	0	1	0	0	1	0	0	0	1	0	1	1	1	1	1	0	0	0	0	0	1	0	1	0	0	0	0	1	0	0	0	3	1	0	0	0	0	0	3.5	15	10	20	45	0	1	0	-3.5	-10
16804	0	1	0	0	0	0	0	0	0	0	0	1	1	1	0	0	0	1	0	0	1	0	0	0	0	0	0	1	0	0	0	3	0	1	0	1	0	0	3.3	30	5	10	45	0	1	0	-3.3	-5
16815	0	1	0	0	1	0	0	0	0	0	0	0	0	0	0	1	0	1	1	0	0	0	0	0	0	0	0	1	0	0	0	1	0	0	0	1	0	0	3.5	2	3	11	16	0	0	1	-3.5	-3
16832	0	1	0	0	1	1	0	1	0	1	0	1	1	0	0	1	1	0	0	0	0	0	0	0	0	1	0	1	0	0	0	2	0	0	0	1	0	0	0	40	20	70	130	0	0	0	0	-20
16844	0	1	0	0	0	0	0	0	0	0	1	1	1	0	0	0	0	0	0	1	1	0	0	0	0	0	0	1	0	0	0	3	0	0	0	0	0	0	5.5	90	2	5	97	0	1	0	-5.5	-2
16847	0	1	0	0	1	1	0	0	0	0	0	1	1	0	1	0	0	0	0	0	0	0	1	0	0	0	0	1	0	0	0	1	0	0	0	0	0	0	5.6	75	5	10	90	0	0	1	-5.6	-5
16849	0	1	0	0	1	0	0	0	0	0	1	1	1	0	0	0	0	0	0	0	0	0	0	0	0	0	0	1	0	0	0	2	0	1	0	0	0	0	0	20	5	14	39	0	1	0	0	-5
16855	0	1	0	0	1	0	0	1	0	0	1	1	1	1	0	0	1	0	1	0	1	0	1	0	0	0	0	0	0	0	0	3	0	1	0	1	0	0	0	75	5	20	100	0	0	0	0	-5
16858	0	1	0	0	0	0	0	1	0	1	0	1	1	1	0	0	1	0	0	0	0	0	1	0	0	0	1	1	0	1	0	1	0	1	0	1	0	0	3.4	30	5	20	55	0	0	1	-3.4	-5
16873	0	1	0	0	1	1	0	0	0	1	0	1	0	0	0	0	0	0	0	1	0	0	0	0	0	0	0	1	0	0	0	3	0	0	1	0	0	0	2.2	10	3	8	21	1	1	0	-2.2	-3
16886	0	1	0	0	1	0	0	0	0	1	0	1	1	0	1	0	0	1	1	0	1	1	0	0	0	0	0	1	0	0	0	2	0	0	1	1	0	0	0	30	10	30	70	1	0	0	0	-10
16900	0	1	0	0	0	0	0	0	0	0	1	1	1	0	1	0	0	0	1	0	0	0	0	0	0	0	0	1	0	0	0	1	0	0	1	0	0	0	0	60	10	40	110	0	0	0	0	-10
16905	0	1	0	0	1	0	1	1	0	0	1	1	0	0	0	0	0	0	1	0	0	1	0	0	0	0	0	1	0	0	0	2	0	0	1	0	0	1	0	55	20	15	90	0	1	0	0	-20
16916	0	1	0	0	0	0	0	1	0	0	0	1	1	1	0	1	1	0	0	1	0	1	0	0	0	0	0	1	0	0	0	2	1	0	0	1	0	0	0	44	13	36	93	0	0	1	0	-13
16929	0	1	0	0	1	1	0	0	0	1	0	0	0	0	0	0	0	0	0	1	1	0	1	0	0	0	0	1	0	0	1	1	0	0	1	0	0	0	0	40	10	35	85	0	1	0	0	-10
16962	0	1	0	0	0	0	1	0	0	0	1	1	1	0	0	0	0	0	0	1	1	0	0	0	0	0	0	1	0	0	0	4	0	0	1	0	0	1	0	40	2	15	57	1	0	1	0	-2
16964	0	1	0	0	0	1	0	0	0	1	0	1	1	1	0	0	0	1	0	0	1	0	0	0	0	0	0	1	0	0	0	4	0	0	0	1	0	0	3.5	25	1	15	41	0	0	0	-3.5	-1
16966	0	1	0	0	0	0	0	0	0	1	0	1	0	0	0	1	0	0	1	0	1	0	0	0	0	1	0	1	0	0	0	2	0	0	1	0	0	0	0	30	5	20	55	1	0	0	0	-5
16974	0	1	0	0	1	0	0	0	1	0	1	1	1	0	1	0	1	0	0	0	1	0	0	0	0	0	0	1	0	0	0	2	0	0	0	1	0	0	3.5	45	5	65	115	0	1	0	-3.5	-5
16996	0	1	0	0	1	1	0	1	0	1	0	0	0	0	0	1	0	0	0	0	1	0	0	0	0	0	0	0	0	0	1	1	0	0	1	0	1	0	0	10	8	25	43	0	1	0	0	-8
17007	0	1	0	0	1	0	0	0	0	0	0	1	1	0	0	1	0	0	0	0	0	1	0	0	0	0	0	1	0	0	0	3	0	0	0	0	0	0	5.75	50	1	8	59	0	0	0	-5.75	-1
17016	0	1	0	0	1	0	0	0	0	1	0	1	1	1	1	0	0	0	1	0	0	0	1	0	0	0	0	1	0	0	0	2	1	0	0	0	0	0	0	30	5	20	55	1	1	0	0	-5
17021	0	1	0	0	1	0	0	0	0	1	0	1	1	1	1	0	0	0	0	0	0	0	1	0	0	0	0	1	0	0	0	1	0	1	0	0	0	0	0	70	15	48	133	1	0	0	0	-15
17035	0	1	0	0	1	1	0	0	0	0	0	1	1	0	0	1	0	1	0	0	0	0	0	0	0	0	0	1	0	0	0	3	0	0	1	1	1	0	1.75	75	15	40	130	1	0	1	-1.75	-15
17037	0	1	0	0	1	0	1	0	0	0	0	1	1	0	1	0	0	0	1	0	0	0	0	0	0	0	0	1	0	0	0	3	0	1	0	0	0	0	3.5	35	5	55	95	1	0	1	-3.5	-5
17038	0	1	0	0	1	0	0	1	0	0	1	1	1	1	0	0	0	0	1	0	1	0	0	0	0	0	0	1	0	0	0	0	1	0	0	0	0	0	3.8	25	5	20	50	0	1	0	-3.8	-5
17047	0	1	0	0	1	0	0	0	0	1	0	1	1	0	0	0	1	0	0	0	0	0	1	0	0	1	0	1	0	0	0	2	0	0	0	1	0	0	3.5	33	5	10	48	0	0	0	-3.5	-5
17058	0	1	0	0	0	0	1	1	0	0	1	1	1	0	0	0	0	0	0	0	1	0	0	0	0	0	0	1	0	0	1	3	0	0	1	0	0	1	0	60	5	20	85	0	0	1	0	-5
17063	0	1	0	0	1	0	0	0	1	1	0	1	1	0	0	0	0	0	0	0	0	0	0	0	0	0	0	1	0	0	1	2	0	0	0	0	0	0	3.5	45	1	52	98	0	1	0	-3.5	-1
17066	0	1	0	0	0	1	0	1	0	1	0	1	1	0	0	0	1	0	0	0	0	0	0	1	0	0	0	1	0	0	0	3	0	0	1	1	1	0	1.96	30	5	25	60	0	0	1	-1.96	-5
17081	0	1	0	0	1	1	0	1	0	0	0	0	0	0	0	1	0	0	0	1	1	0	0	0	1	0	0	1	0	0	0	0	0	0	1	0	1	0	4	15	5	25	45	0	0	1	-4	-5
17082	0	1	0	0	1	0	0	0	0	0	0	1	1	0	1	0	1	0	0	0	1	0	0	0	1	1	0	1	0	0	0	1	0	0	1	1	0	0	0	70	7	7	84	1	1	0	0	-7
17087	0	1	0	0	0	0	0	0	0	0	0	1	1	0	1	0	0	0	0	0	0	0	0	0	1	0	0	1	0	0	0	4	0	0	0	0	0	0	5.92	69	19	3	91	0	0	0	-5.92	-19
17108	0	1	0	0	0	0	0	0	0	0	0	1	1	1	0	1	1	0	0	0	1	0	0	0	0	0	1	1	0	0	0	2	0	0	0	1	0	0	0	20	10	25	55	1	1	0	0	-10
17112	0	1	0	0	1	0	0	0	0	1	0	1	1	1	1	0	0	0	1	0	1	0	1	0	0	0	0	1	0	0	0	4	0	1	0	0	0	0	3.6	15	3	12	30	1	0	0	-3.6	-3
17121	0	1	0	0	0	0	0	0	1	0	1	1	1	0	1	0	0	0	1	0	1	0	0	0	0	0	0	1	0	0	0	3	0	0	0	0	0	0	3.5	30	5	15	50	0	1	0	-3.5	-5
17126	0	1	0	0	1	1	0	1	0	0	0	1	1	0	0	1	0	0	0	0	0	1	0	0	0	0	0	1	0	0	0	3	0	0	1	0	1	0	0	15	6	10	31	0	0	0	0	-6
17129	0	1	0	0	0	0	0	0	0	0	0	1	1	0	1	0	0	0	0	0	0	1	0	0	0	0	0	1	0	0	0	3	0	0	1	0	0	0	0	15	10	60	85	0	0	0	0	-10
17150	0	1	0	0	0	0	1	0	0	0	0	1	1	0	0	0	0	0	0	1	1	0	1	0	0	0	0	1	0	0	0	3	0	0	1	0	0	1	0	40	15	25	80	1	0	0	0	-15
17151	0	1	0	0	1	0	0	0	0	0	0	1	1	1	1	0	0	0	0	1	0	0	1	0	0	0	0	1	0	0	0	2	0	0	0	0	0	0	0	50	15	21	86	0	0	0	0	-15
17158	0	1	0	0	1	0	0	0	0	0	1	1	1	0	0	0	0	0	0	0	1	0	0	0	0	0	0	1	0	0	0	4	1	0	0	0	0	0	5.92	40	10	6	56	1	0	0	-5.92	-10
17168	0	1	0	0	1	1	0	0	0	1	0	1	1	1	1	0	0	0	0	1	1	0	1	0	0	0	0	1	0	0	0	0	0	0	0	0	0	0	5.5	25	10	18	53	0	1	0	-5.5	-10
17176	0	1	0	0	0	1	0	1	0	1	0	1	1	0	1	0	1	0	0	0	0	0	1	0	0	0	1	1	0	0	0	1	0	0	0	1	0	0	0	40	10	55	105	0	0	0	0	-10
17181	0	1	0	0	0	1	0	0	0	0	1	1	1	0	0	1	1	0	0	0	0	0	0	0	1	0	1	1	0	0	1	3	0	0	1	1	1	0	3.5	10	5	50	65	1	1	0	-3.5	-5
17182	0	1	0	0	0	0	0	0	1	1	0	1	1	1	1	0	1	0	1	0	0	1	0	0	0	0	0	1	0	0	0	2	0	1	0	1	0	0	0	60	7	25	92	0	0	0	0	-7
17184	0	1	0	0	1	1	0	0	0	0	0	0	0	0	0	1	0	0	0	0	1	0	0	0	0	0	0	1	0	0	0	2	0	0	1	0	1	0	2.49	25	20	20	65	1	0	1	-2.49	-20
17189	0	1	0	0	1	1	0	1	0	0	0	1	0	0	0	1	0	0	1	0	1	0	0	0	1	0	0	1	0	0	0	3	0	0	1	0	1	0	0	70	2	20	92	0	0	0	0	-2
17240	0	1	0	0	1	0	0	0	1	1	0	1	1	0	1	0	0	0	0	0	1	0	1	0	0	0	1	1	0	0	0	3	0	0	0	0	0	0	0	40	8	70	118	0	1	0	0	-8
17261	0	1	0	0	1	0	0	0	1	1	0	1	1	0	1	0	1	0	0	0	1	0	0	0	0	0	0	1	0	0	0	3	1	0	0	1	0	0	3.7	18	1	17	36	0	1	0	-3.7	-1
17279	0	1	0	0	1	1	0	0	0	0	0	1	1	0	1	0	0	0	0	0	1	0	1	0	0	0	1	1	0	0	0	1	0	0	1	0	1	0	3	40	15	45	100	1	1	0	-3	-15
17306	0	1	0	0	0	0	0	0	0	1	0	1	1	0	0	0	0	0	0	0	0	0	0	0	0	1	0	1	0	0	0	2	0	0	0	0	0	0	3.1	20	5	20	45	0	0	1	-3.1	-5
17327	0	1	0	0	0	0	1	0	1	0	0	1	1	1	0	0	0	0	0	0	0	0	1	0	0	0	0	1	0	0	0	4	0	0	0	0	0	0	3.7	60	10	35	105	0	0	0	-3.7	-10
17339	0	1	0	0	1	0	0	0	0	0	0	1	1	0	0	1	0	1	1	0	0	0	1	0	0	0	0	1	0	0	0	2	0	0	1	1	0	0	3.05	25	10	40	75	1	0	1	-3.05	-10
17345	0	1	0	0	1	0	0	1	0	0	1	1	1	0	0	1	1	0	0	0	1	0	0	0	1	0	0	1	0	0	1	0	1	0	0	1	0	0	0	50	12	25	87	0	0	0	0	-12
17378	0	1	0	0	1	0	0	0	1	0	1	1	1	0	0	0	1	0	0	0	0	0	1	0	0	1	0	1	0	0	0	2	1	0	0	1	0	0	3.5	25	4	12	41	0	0	0	-3.5	-4
17388	0	1	0	0	0	0	0	1	0	0	0	0	0	0	0	1	0	0	0	0	0	0	0	0	0	1	0	1	0	0	0	0	0	0	1	0	0	0	20	40	20	20	80	0	1	0	-20	-20
17409	0	1	0	0	0	0	1	1	0	0	0	1	1	0	0	0	1	0	1	0	0	1	0	0	0	0	0	1	0	0	0	4	0	0	1	1	0	1	1.4	50	4	16	70	0	0	0	-1.4	-4
17418	0	1	0	0	0	1	0	1	0	0	0	1	1	0	0	1	0	0	1	0	1	0	0	0	0	0	0	1	0	0	0	3	0	0	1	0	1	0	0	25	5	20	50	0	1	0	0	-5
17455	0	1	0	0	0	0	1	0	0	1	0	1	1	0	0	0	1	0	0	0	1	0	0	0	0	0	0	1	0	0	0	2	0	0	1	1	0	1	0	120	8	20	148	1	1	0	0	-8
17459	0	1	0	0	0	0	0	0	0	0	0	0	0	0	0	0	0	0	1	0	1	1	0	0	0	0	0	1	0	0	0	4	0	0	1	0	0	0	1.65	30	10	35	75	1	1	0	-1.65	-10
17468	0	1	0	0	0	1	0	0	0	1	0	1	0	0	1	0	0	0	0	0	1	1	0	0	0	0	0	1	0	0	0	1	0	0	1	0	1	0	6	40	10	20	70	1	1	0	-6	-10
17474	0	1	0	0	0	0	0	0	1	0	1	1	1	1	1	0	0	0	1	0	1	1	0	0	0	0	0	1	0	0	1	1	0	0	0	0	0	0	12	70	12	23	105	0	0	0	-12	-12
17490	0	1	0	0	1	0	0	1	0	1	0	1	0	0	0	0	1	0	0	0	1	0	0	0	0	0	0	1	0	0	0	1	0	0	0	1	0	0	1.75	20	3	24	47	0	1	0	-1.75	-3
17495	0	1	0	0	1	0	0	0	1	0	1	1	1	0	1	0	0	0	0	0	0	0	1	0	0	0	0	1	0	0	0	4	0	0	0	0	0	0	0	16	3	23	42	0	1	0	0	-3
17498	0	1	0	0	0	0	0	1	0	0	1	1	0	0	1	0	1	0	0	0	0	0	0	0	0	0	0	1	0	0	0	2	0	0	0	1	0	0	0	30	10	38	78	0	1	0	0	-10
17507	0	1	0	0	1	1	0	0	0	1	0	1	1	1	0	1	0	0	0	0	1	0	0	0	0	0	0	1	0	0	0	2	0	0	0	0	0	0	0	30	5	20	55	0	1	0	0	-5
17511	0	1	0	0	0	0	1	0	0	0	1	1	1	0	0	0	0	0	0	0	0	0	1	0	0	0	0	1	0	0	0	3	0	0	1	0	0	1	0	12	6	45	63	1	0	0	0	-6
17513	0	1	0	0	1	0	0	1	0	0	0	1	1	1	0	1	1	0	0	0	1	0	1	0	0	0	0	1	0	1	0	2	1	0	0	1	0	0	0	45	20	15	80	0	0	1	0	-20
17526	0	1	0	0	1	0	0	0	0	0	0	1	1	1	0	0	0	0	0	0	0	0	0	0	0	0	0	1	0	0	0	1	0	0	0	0	0	0	0	40	20	30	90	0	0	0	0	-20
17529	0	1	0	0	1	0	0	0	0	0	1	0	1	0	1	0	0	0	0	1	0	1	0	0	0	0	0	1	0	0	0	0	0	1	0	0	0	0	0	30	18	11	59	0	0	0	0	-18
17550	0	1	0	0	1	0	1	0	0	0	1	1	1	1	0	0	0	0	1	0	1	0	1	0	0	0	0	0	0	0	0	2	0	0	0	0	0	0	7.6	15	10	18	43	0	1	0	-7.6	-10
17553	0	1	0	0	1	0	0	0	0	1	0	1	1	0	1	0	0	0	0	0	1	0	0	0	0	0	0	0	0	0	0	3	0	0	1	0	0	0	0	45	7	5	57	0	1	0	0	-7
17591	0	1	0	0	0	0	1	0	0	0	0	0	0	0	0	1	0	0	0	1	0	0	0	0	0	0	0	1	0	0	1	2	0	0	1	0	0	0	0	12	12	19	43	1	0	0	0	-12
17603	0	1	0	0	1	0	1	1	0	0	0	1	1	1	1	0	1	0	0	0	1	1	0	0	0	0	1	1	0	0	1	4	1	0	0	1	0	0	3.8	20	5	17	42	0	0	1	-3.8	-5
17610	0	1	0	0	1	0	0	0	0	0	1	1	1	0	1	0	1	0	0	0	1	0	0	0	0	0	1	1	0	0	0	1	0	0	0	1	0	0	3.5	15	10	20	45	1	1	0	-3.5	-10
17629	0	1	0	0	1	1	0	0	0	1	0	1	1	0	0	0	0	0	0	0	0	0	0	0	0	0	0	1	0	0	0	3	1	0	0	0	0	0	3.5	35	5	35	75	0	0	0	-3.5	-5
17655	0	1	0	0	1	0	0	0	1	1	0	1	1	0	1	0	0	0	0	0	0	0	0	0	0	0	0	1	0	0	0	2	0	0	0	0	0	0	5	60	5	27	92	0	1	0	-5	-5
17656	0	1	0	0	0	0	0	0	0	0	1	1	1	0	0	0	1	0	0	0	0	0	1	0	0	0	1	1	0	0	0	2	0	0	0	1	0	0	3.5	35	5	25	65	0	1	0	-3.5	-5
17670	0	1	0	0	1	1	0	1	0	0	1	1	0	0	0	0	0	0	0	0	1	0	0	0	0	0	0	1	0	0	0	1	0	0	0	0	0	0	3.5	45	7	59	111	0	1	0	-3.5	-7
17671	0	1	0	0	0	0	1	0	0	0	0	1	1	1	0	1	0	0	0	1	0	0	0	0	0	0	0	1	0	0	0	3	0	0	1	0	0	0	0	25	6	35	66	1	0	0	0	-6
17676	0	1	0	0	1	1	0	1	0	1	0	0	0	0	0	0	0	0	0	0	1	1	0	0	0	0	1	1	0	0	0	1	0	0	1	0	1	0	7	45	15	8	68	0	1	0	-7	-15
17690	0	1	0	0	0	1	0	1	0	0	0	1	1	0	0	1	0	0	1	0	0	0	0	0	1	0	0	1	0	0	0	2	0	1	0	0	0	0	0	15	10	11	36	0	0	0	0	-10
17703	0	1	0	0	1	1	0	0	0	1	0	1	1	0	0	0	1	0	0	0	0	0	0	0	0	0	1	1	0	0	0	2	0	0	0	1	0	0	3.5	15	5	25	45	0	0	0	-3.5	-5
17705	0	1	0	0	0	1	0	0	0	0	1	1	0	0	0	0	0	0	0	0	1	0	0	0	0	1	0	1	0	0	0	3	0	0	0	0	0	0	5	20	8	18	46	0	1	0	-5	-8
17712	0	1	0	0	1	1	0	0	0	0	1	1	1	0	0	0	0	0	0	0	1	0	1	0	0	0	0	1	0	0	0	2	1	0	0	0	0	0	4	20	10	45	75	0	0	1	-4	-10
17720	0	1	0	0	1	1	0	1	0	0	0	1	1	1	0	1	0	1	0	0	1	0	1	0	0	0	0	1	0	0	0	2	0	0	0	1	0	0	0	60	10	9	79	0	0	1	0	-10
17731	0	1	0	0	1	1	0	1	0	1	0	1	1	1	0	1	0	0	0	0	1	0	0	0	0	0	1	1	0	0	0	2	0	0	0	0	0	0	3.5	8	20	21	49	0	0	1	-3.5	-20
17736	0	1	0	0	1	1	0	0	1	0	0	1	1	0	0	1	1	0	0	0	1	0	0	0	1	0	1	1	0	0	0	2	0	0	1	1	1	0	0	15	10	20	45	0	0	0	0	-10
17743	0	1	0	0	1	1	0	0	1	1	0	1	1	0	1	0	0	0	0	1	0	0	1	0	0	0	0	1	0	0	0	3	0	0	1	0	0	0	7	26	14	15	55	0	1	0	-7	-14
17768	0	1	0	0	1	1	0	0	0	1	0	1	1	1	0	0	0	0	0	0	1	0	0	0	0	0	0	1	0	0	0	2	0	0	0	0	0	0	0	46	11	10	67	1	0	1	0	-11
17810	0	1	0	0	1	0	0	0	0	0	0	1	1	0	0	0	0	1	0	0	1	0	1	0	0	0	0	1	0	0	0	2	0	0	0	1	0	0	3.5	10	10	15	35	0	1	0	-3.5	-10
17855	0	1	0	0	1	1	0	0	0	0	0	1	1	0	0	0	0	1	1	0	0	0	0	0	0	0	0	1	0	0	0	2	1	0	0	1	0	0	0	10	8	15	33	1	0	0	0	-8
17918	0	1	0	0	1	0	0	0	1	0	0	1	1	1	1	0	0	0	1	0	1	1	0	0	0	0	0	1	0	0	0	1	0	0	1	0	0	0	1.4	10	3	12	25	0	1	0	-1.4	-3
18362	0	1	0	0	1	0	0	0	0	0	0	1	1	0	1	0	1	0	0	0	1	1	0	0	0	0	1	1	0	0	0	2	0	0	1	1	0	0	4	20	5	20	45	0	1	0	-4	-5
18665	0	1	0	0	1	1	0	0	0	0	0	1	1	0	1	0	1	0	0	0	1	0	1	0	0	0	0	1	0	0	0	2	0	0	0	1	0	0	0	36	3	18	57	0	0	0	0	-3
18668	0	1	0	0	0	0	0	0	1	1	0	1	1	0	0	0	0	1	0	1	0	0	1	0	0	0	0	1	0	0	0	3	0	1	0	1	0	0	3.48	10	2	8	20	0	0	0	-3.48	-2
18680	0	1	0	0	0	1	0	1	0	0	1	1	0	1	0	1	0	0	0	0	1	1	0	0	0	1	0	1	0	0	1	3	1	0	0	0	0	0	0	5	13	20	38	0	1	0	0	-13
18686	0	1	0	0	0	0	0	0	0	0	0	1	1	1	0	0	1	0	0	0	0	0	1	0	0	0	0	1	0	0	0	3	0	0	0	1	0	0	6	40	5	10	55	0	1	0	-6	-5
18694	0	1	0	0	1	1	0	0	1	0	1	1	1	0	1	0	1	0	0	0	0	0	1	0	0	0	0	1	0	0	0	3	1	0	0	1	0	0	0	45	5	4	54	0	1	0	0	-5
18723	0	1	0	0	1	0	0	0	0	0	0	1	1	0	1	0	1	0	1	0	1	0	1	0	0	0	1	1	0	1	0	0	0	0	0	1	0	0	7	45	15	15	75	1	1	0	-7	-15
18726	0	1	0	0	1	0	0	0	0	0	0	1	0	0	0	1	0	0	0	0	0	1	0	0	0	0	0	1	0	0	0	2	0	0	0	0	0	0	0	30	6	8	44	0	1	0	0	-6
18753	0	1	0	0	0	0	1	1	0	0	0	1	1	0	0	0	0	0	1	0	0	0	0	0	0	0	0	1	0	0	0	2	0	0	1	0	0	1	0	15	15	30	60	0	0	0	0	-15
18763	0	1	0	0	1	0	1	0	0	0	0	1	1	0	0	0	0	0	0	0	0	0	1	0	0	0	0	1	0	0	0	4	0	0	0	0	0	0	0	60	10	20	90	1	1	0	0	-10
18804	0	1	0	0	1	0	0	0	0	0	0	1	1	0	1	0	1	0	0	0	0	0	0	0	0	0	0	1	0	0	1	3	0	1	0	1	0	0	0	60	5	35	100	1	1	0	0	-5
18809	0	1	0	0	0	1	0	0	0	0	0	1	1	0	0	1	0	0	0	0	1	0	0	0	1	0	0	1	1	0	0	2	0	0	1	0	0	0	0	60	5	20	85	1	0	0	0	-5
18816	0	1	0	0	1	0	0	0	0	0	1	1	1	0	1	0	1	0	1	0	1	0	1	0	0	0	0	1	0	0	0	1	0	0	0	1	0	0	0	55	5	15	75	0	1	0	0	-5
18830	0	1	0	0	1	1	0	0	1	1	0	1	1	0	0	0	1	0	0	0	1	0	0	0	0	0	1	1	0	0	0	2	0	0	0	1	0	0	0	12	5	31	48	0	1	0	0	-5
18846	0	1	0	0	1	1	0	0	0	1	0	0	1	0	0	1	0	0	1	0	1	1	0	0	0	0	1	1	0	0	1	0	1	0	0	0	0	0	8	40	5	15	60	0	0	1	-8	-5
18854	0	1	0	0	1	1	0	0	1	0	0	1	1	1	1	0	0	0	1	0	0	0	0	0	1	0	0	1	0	0	0	4	0	0	0	0	0	0	3.5	42	13	10	65	0	0	0	-3.5	-13
18858	0	1	0	0	1	1	0	1	0	1	0	0	0	0	0	0	1	0	0	0	0	0	0	0	0	0	0	1	0	0	1	3	0	0	0	1	0	0	0	10	2	25	37	0	1	0	0	-2
18860	0	1	0	0	1	0	0	0	0	0	1	1	1	1	0	0	0	0	0	0	0	0	1	0	0	0	0	1	0	0	0	2	0	0	0	0	0	0	0	45	5	6	56	0	1	0	0	-5
18871	0	1	0	0	1	1	0	0	0	1	0	1	1	0	0	0	1	0	0	0	0	0	0	0	0	0	1	1	0	0	0	1	0	0	0	1	0	0	0	22	5	60	87	0	1	0	0	-5
18874	0	1	0	0	1	1	0	0	1	1	0	1	1	0	0	0	1	0	0	0	1	0	0	0	0	0	0	1	0	0	0	3	0	0	0	1	0	0	3.25	25	2	25	52	0	1	0	-3.25	-2
18977	0	1	0	0	1	1	0	1	0	0	1	1	1	0	0	1	0	0	0	1	1	0	1	0	0	0	0	1	0	0	0	3	0	0	1	0	0	0	5	20	20	40	80	0	1	0	-5	-20
19526	0	1	0	0	1	0	0	1	0	0	0	1	1	0	1	0	0	0	1	0	1	0	1	0	0	0	0	1	0	0	1	2	0	0	0	0	0	0	0	90	10	30	130	0	1	0	0	-10
19970	0	1	0	0	1	0	0	0	0	0	0	1	1	0	0	0	1	0	1	0	1	0	0	0	0	0	0	1	0	0	1	4	0	0	1	1	0	0	2.5	23	5	5	33	1	1	0	-2.5	-5
19984	0	1	0	0	1	1	0	0	0	0	0	1	1	0	1	0	0	0	0	0	1	0	0	0	0	0	0	1	0	0	0	2	0	0	1	0	0	0	0	15	10	25	50	0	1	0	0	-10
19992	0	1	0	0	1	1	0	0	0	0	0	1	1	1	0	0	0	1	0	0	1	0	1	0	0	0	0	1	0	0	0	2	1	0	0	1	0	0	0	40	10	50	100	0	0	0	0	-10
187	0	0	1	0	1	0	0	0	0	0	0	0	1	0	0	0	0	0	1	0	0	0	0	0	0	0	0	1	0	0	0	0	0	0	1	0	0	0	0	25	5	30	60	1	1	0	0	-5
201	0	0	1	0	1	0	0	0	0	0	0	1	1	0	0	0	0	0	0	0	0	1	0	0	0	0	0	1	0	0	0	0	0	0	0	0	0	0	5.84	32	17	20	69	0	1	0	-5.84	-17
204	0	0	1	0	0	0	0	1	0	0	0	1	1	0	0	0	1	0	1	0	1	1	0	0	0	0	0	1	0	0	0	3	0	0	1	1	0	0	0	35	5	40	80	0	1	0	0	-5
276	0	0	1	0	1	0	0	0	0	0	1	1	1	0	0	0	0	0	1	0	1	0	0	0	0	0	0	1	0	0	0	1	0	0	0	0	0	0	3.18	10	2	20	32	0	1	0	-3.18	-2
306	0	0	1	0	1	0	0	0	0	0	0	1	1	1	0	0	0	1	0	0	1	0	1	0	0	0	0	1	0	0	0	2	0	0	0	1	0	0	0	25	12	15	52	1	0	0	0	-12
642	0	0	1	0	0	0	0	0	0	0	0	1	1	1	0	1	0	0	1	0	0	1	0	0	0	0	0	1	0	0	0	2	0	0	0	0	0	0	0	20	15	15	50	1	0	0	0	-15
717	0	0	1	0	0	0	0	0	1	0	0	1	1	0	0	0	1	0	0	0	0	0	0	0	1	0	0	1	0	0	0	4	0	0	0	1	0	0	0	90	5	25	120	0	0	0	0	-5
1067	0	0	1	0	0	0	0	0	0	1	0	1	1	1	0	1	1	0	0	0	1	0	1	0	0	0	0	1	0	0	0	3	0	0	1	1	0	0	3.7	30	5	10	45	1	0	0	-3.7	-5
1071	0	0	1	0	1	0	1	0	1	0	1	0	0	0	0	0	0	1	1	0	1	1	0	0	0	0	0	1	0	0	0	3	0	0	1	1	0	1	4.8	6	3	18	27	0	0	1	-4.8	-3
1146	0	0	1	0	0	0	0	0	0	0	1	1	1	0	1	0	1	0	0	0	0	0	1	0	0	0	0	1	0	0	0	3	0	0	0	1	0	0	6	25	5	25	55	0	0	1	-6	-5
1162	0	0	1	0	0	0	1	1	0	1	0	1	1	0	0	0	0	0	0	1	1	0	1	0	0	0	0	1	0	0	0	4	0	0	1	0	0	1	2.25	60	10	25	95	0	1	0	-2.25	-10
1191	0	0	1	0	1	0	1	0	0	0	0	1	1	0	0	0	0	0	0	0	1	1	0	0	0	0	0	1	0	0	0	4	0	0	1	0	0	1	0	60	15	25	100	1	0	0	0	-15
1266	0	0	1	0	1	0	0	0	1	0	1	1	1	0	1	0	0	0	0	0	1	0	1	0	0	0	0	1	0	0	0	1	0	0	0	0	0	0	5.8	58	15	15	88	0	1	0	-5.8	-15
1271	0	0	1	0	1	0	1	1	0	0	0	1	1	0	0	0	0	0	0	0	0	0	1	0	0	0	0	1	0	0	0	3	0	0	1	0	0	1	1.5	10	5	10	25	0	0	0	-1.5	-5
1285	0	0	1	0	1	0	1	1	0	0	0	1	1	0	0	0	0	0	1	0	1	0	1	0	0	0	0	1	0	1	0	4	0	0	1	0	0	1	0	30	15	30	75	0	0	0	0	-15
1290	0	0	1	0	0	0	1	1	0	1	0	1	1	0	1	0	0	0	0	1	1	0	1	0	0	0	0	1	0	0	0	3	0	0	1	0	0	1	3	30	10	25	65	0	1	0	-3	-10
1304	0	0	1	0	0	0	0	0	1	0	1	1	1	0	0	0	0	1	0	0	1	0	0	0	1	0	0	1	0	0	0	0	1	0	0	1	0	0	16	22	10	27	59	0	0	0	-16	-10
1330	0	0	1	0	0	0	1	0	1	0	0	1	0	0	0	0	1	0	1	0	1	0	0	0	0	0	0	1	0	0	0	2	0	1	0	1	0	0	0	5	10	20	35	0	0	1	0	-10
1332	0	0	1	0	0	0	1	0	1	1	0	1	1	0	0	0	0	0	0	0	1	0	1	0	0	0	0	1	0	0	0	4	0	0	1	0	0	1	0	40	10	12	62	0	1	0	0	-10
1368	0	0	1	0	1	0	0	1	0	0	0	1	1	0	0	0	0	0	1	0	1	0	0	0	0	0	0	1	0	0	0	4	0	0	1	0	0	0	2.93	75	15	15	105	0	1	0	-2.93	-15
1389	0	0	1	0	1	0	1	1	0	0	0	1	1	0	0	0	0	0	1	0	0	0	1	0	0	0	0	1	0	0	0	3	0	0	1	0	0	1	0	20	10	55	85	0	0	1	0	-10
1398	0	0	1	0	1	0	0	0	1	0	0	1	1	0	1	0	1	0	0	0	1	0	1	0	0	0	0	1	0	0	0	0	0	0	0	1	0	0	5.11	32	3	20	55	0	0	0	-5.11	-3
1460	0	0	1	0	0	0	0	1	0	1	0	1	1	0	0	0	0	0	0	0	0	1	0	0	0	0	0	1	0	0	0	3	0	0	1	0	0	0	4.5	45	10	28	83	0	0	0	-4.5	-10
1464	0	0	1	0	1	0	0	1	0	0	0	1	1	0	1	0	0	0	0	0	1	0	0	0	1	0	0	1	0	0	0	2	1	0	0	0	0	0	4.25	28	2	8	38	0	0	1	-4.25	-2
1469	0	0	1	0	1	0	0	0	0	1	0	1	0	0	0	0	1	0	1	0	0	1	0	0	0	0	0	1	0	0	0	3	0	0	0	1	0	0	0	7	4	23	34	0	1	0	0	-4
1511	0	0	1	0	1	0	0	0	0	0	1	1	1	1	0	0	0	1	0	0	1	0	0	0	1	0	0	1	0	0	0	3	0	0	0	1	0	0	0	20	1	20	41	0	0	0	0	-1
1514	0	0	1	0	1	0	0	0	0	0	1	1	0	0	0	0	1	0	0	0	0	0	0	0	0	0	0	1	0	0	0	2	0	0	0	1	0	0	3.85	20	15	14	49	0	1	0	-3.85	-15
1519	0	0	1	0	0	0	0	0	0	0	0	1	1	1	1	0	1	0	0	0	1	1	0	0	0	0	0	1	0	0	0	3	0	0	0	1	0	0	0	35	10	39	84	0	0	1	0	-10
1558	0	0	1	0	0	0	0	0	1	1	0	1	1	0	1	0	1	0	0	0	0	0	1	0	0	0	0	1	0	0	0	2	0	0	0	1	0	0	3.9	20	5	25	50	0	0	0	-3.9	-5
1569	0	0	1	0	1	0	0	0	0	0	1	1	1	0	0	1	0	0	0	0	0	0	0	0	0	0	0	1	0	0	0	1	0	0	0	0	0	0	3.23	10	13	10	33	0	1	0	-3.23	-13
1628	0	0	1	0	0	0	0	0	1	0	0	1	1	0	0	0	0	0	1	0	0	0	0	0	1	0	0	1	0	0	0	3	0	0	1	0	0	0	0	15	15	20	50	0	0	0	0	-15
1668	0	0	1	0	1	0	0	0	0	0	1	1	1	1	0	0	0	0	1	0	1	0	0	0	0	0	0	1	0	0	0	3	0	0	0	0	0	0	3.08	10	9	23	42	0	0	1	-3.08	-9
1677	0	0	1	0	0	0	1	0	1	0	1	0	0	0	0	0	0	0	0	0	1	0	0	0	0	0	0	1	0	0	0	3	0	0	1	0	0	1	0	10	10	25	45	0	0	1	0	-10
1692	0	0	1	0	0	0	1	0	0	1	0	1	1	0	0	0	0	1	0	0	1	0	0	0	0	0	0	1	0	0	0	3	0	0	1	1	0	1	1.8	25	10	20	55	0	0	0	-1.8	-10
1712	0	0	1	0	0	0	1	0	0	0	0	1	1	0	0	1	0	0	1	0	0	0	1	0	0	0	1	1	0	0	0	0	0	0	1	0	0	1	7.45	55	15	20	90	0	0	0	-7.45	-15
1714	0	0	1	0	1	0	0	0	0	0	0	1	1	1	0	1	1	0	1	0	1	0	1	0	0	0	0	1	0	0	0	2	0	1	0	1	0	0	0	35	5	15	55	1	0	1	0	-5
1753	0	0	1	0	1	0	1	0	0	0	1	1	1	0	0	1	0	0	0	0	0	0	1	0	0	0	0	1	0	0	0	3	0	0	1	0	0	1	0	14	4	17	35	0	0	0	0	-4
1754	0	0	1	0	0	0	1	0	1	0	0	1	1	0	0	0	0	0	0	0	0	0	0	0	0	1	0	1	0	0	0	3	0	0	1	0	0	1	0	30	10	20	60	0	0	0	0	-10
1757	0	0	1	0	1	0	0	0	0	1	0	1	1	0	1	0	0	0	0	1	1	0	0	0	0	0	0	1	0	0	0	1	0	0	1	0	0	0	3	40	1	15	56	0	1	0	-3	-1
1767	0	0	1	0	1	0	1	1	0	0	0	1	1	0	0	0	1	0	1	0	1	0	1	0	0	0	0	1	0	1	0	4	0	0	1	1	0	1	0	65	5	30	100	0	0	0	0	-5
1822	0	0	1	0	0	0	1	0	0	0	0	1	0	0	0	1	0	0	1	0	1	1	0	0	0	0	0	1	1	0	0	4	0	0	1	0	0	1	2.5	15	10	18	43	0	0	0	-2.5	-10
1895	0	0	1	0	0	0	1	1	0	0	0	1	0	0	0	0	0	0	0	0	1	1	0	0	0	0	0	1	0	0	0	0	0	0	1	0	0	1	16	25	15	30	70	0	1	0	-16	-15
1923	0	0	1	0	1	0	1	0	0	0	0	1	1	0	0	0	1	0	1	0	1	0	0	0	0	1	0	1	0	0	0	3	0	0	1	1	0	1	0	40	5	17	62	1	0	0	0	-5
1944	0	0	1	0	1	0	1	0	0	0	0	1	1	0	0	0	0	0	0	0	0	0	0	0	0	0	0	1	0	0	0	3	0	0	1	0	0	1	0	15	3	15	33	0	0	1	0	-3
1973	0	0	1	0	1	0	0	0	0	0	0	0	0	0	1	0	0	1	0	0	0	1	0	0	0	0	0	1	0	0	0	0	0	0	0	1	0	0	6.55	50	3	20	73	0	1	0	-6.55	-3
1979	0	0	1	0	1	0	1	0	0	0	0	1	1	0	0	0	0	0	1	0	1	1	0	0	0	0	0	1	0	0	1	3	0	0	1	0	0	1	7.25	79	5	25	109	1	1	0	-7.25	-5
1982	0	0	1	0	1	0	0	1	0	0	0	1	0	0	0	0	1	0	1	0	1	1	0	0	0	0	0	1	0	0	0	3	1	0	0	1	0	0	2.68	15	10	15	40	0	1	0	-2.68	-10
1983	0	0	1	0	0	0	0	1	0	0	0	0	0	0	0	1	1	0	1	0	0	1	0	0	0	0	0	1	0	0	0	3	0	0	1	1	0	0	0	15	10	25	50	0	0	0	0	-10
2011	0	0	1	0	1	0	0	0	0	0	0	1	1	0	1	0	0	0	0	0	0	0	1	0	0	0	0	1	0	0	0	3	0	0	1	0	0	0	2.5	40	1	15	56	1	0	1	-2.5	-1
2012	0	0	1	0	1	0	0	0	0	0	0	1	1	0	0	0	0	0	1	0	1	0	0	0	1	0	0	1	0	0	0	2	1	0	0	0	0	0	0	25	2	15	42	1	0	1	0	-2
2016	0	0	1	0	0	0	1	0	0	0	0	1	1	0	0	0	1	0	1	0	0	0	1	0	0	0	0	1	0	0	0	3	0	0	1	1	0	1	0	35	15	30	80	1	0	1	0	-15
2018	0	0	1	0	0	0	1	0	0	0	0	1	1	0	0	0	0	0	1	0	1	0	1	0	0	0	0	1	0	0	0	2	0	0	1	0	0	1	2.4	48	7	15	70	0	0	1	-2.4	-7
2030	0	0	1	0	0	0	1	1	0	0	1	1	1	0	0	0	1	0	1	0	1	0	1	0	0	0	1	1	0	0	0	3	0	0	1	1	0	1	0	35	10	20	65	0	1	0	0	-10
2036	0	0	1	0	0	0	1	0	0	0	1	1	1	1	0	0	0	0	1	0	0	0	1	0	0	0	0	1	0	0	0	4	0	1	0	0	0	0	0	45	10	15	70	0	0	0	0	-10
2048	0	0	1	0	1	0	0	0	0	0	0	1	0	1	0	0	0	0	0	0	0	0	0	0	0	1	0	1	0	0	0	2	1	0	0	0	0	0	3.8	40	3	30	73	0	0	0	-3.8	-3
2056	0	0	1	0	1	0	0	1	0	0	0	0	1	0	1	0	0	0	0	1	0	0	0	0	0	0	0	1	0	0	0	2	0	0	1	0	0	0	3.8	45	10	15	70	0	1	0	-3.8	-10
2140	0	0	1	0	1	0	1	1	0	0	0	1	1	0	0	1	1	0	0	0	0	0	1	0	0	0	0	1	0	0	0	2	0	0	1	1	0	1	0	35	3	13	51	0	0	0	0	-3
2169	0	0	1	0	1	0	0	0	0	0	0	1	1	0	0	0	0	0	0	0	0	0	0	0	1	0	0	1	0	0	0	1	0	0	0	0	0	0	3.85	15	15	25	55	0	0	1	-3.85	-15
2242	0	0	1	0	1	0	0	0	1	0	0	1	1	0	0	0	1	0	0	0	1	0	1	0	0	0	0	1	0	0	0	3	0	0	0	1	0	0	6.55	30	6	35	71	0	1	0	-6.55	-6
2248	0	0	1	0	1	0	0	0	0	0	0	0	0	0	0	0	0	0	0	0	0	0	0	0	0	0	0	1	0	0	0	3	0	0	1	0	0	0	0	45	5	15	65	1	1	0	0	-5
2253	0	0	1	0	1	0	0	0	0	0	1	1	1	1	0	0	0	0	0	0	1	0	0	0	1	0	0	1	0	0	0	3	0	0	0	0	0	0	0	30	5	15	50	0	0	1	0	-5
2259	0	0	1	0	0	0	1	1	0	0	0	1	1	0	0	0	1	0	0	0	0	0	1	0	0	0	0	1	0	1	0	3	0	0	1	1	0	1	0	45	5	15	65	0	0	0	0	-5
2291	0	0	1	0	0	0	1	0	0	0	1	1	1	1	0	0	0	0	0	0	1	0	1	0	0	0	0	1	0	0	0	4	0	0	0	0	0	0	0	65	10	35	110	0	0	1	0	-10
2294	0	0	1	0	1	0	0	1	0	0	0	0	0	0	0	0	0	0	0	1	0	0	0	0	0	0	0	1	0	0	0	4	0	0	1	0	0	0	1.49	10	10	10	30	0	1	0	-1.49	-10
2305	0	0	1	0	1	0	0	0	0	0	1	1	1	1	1	0	0	1	1	0	1	0	1	0	0	0	0	1	0	0	0	3	0	0	0	1	0	0	11.4	70	20	25	115	0	0	1	-11.4	-20
2308	0	0	1	0	1	0	0	0	0	0	1	1	1	1	1	0	0	0	1	0	1	1	0	0	0	0	0	1	0	0	0	1	0	0	0	0	0	0	5.13	40	7	75	122	1	0	0	-5.13	-7
2396	0	0	1	0	0	0	1	0	0	0	0	1	1	0	0	0	0	0	1	0	0	0	0	0	1	0	0	1	0	0	0	3	0	0	1	0	0	1	0	15	8	25	48	0	0	1	0	-8
2411	0	0	1	0	1	0	0	0	0	0	0	1	1	0	0	0	0	0	0	0	1	0	0	0	1	0	0	1	0	0	0	2	0	0	1	0	0	0	0	40	10	30	80	1	0	1	0	-10
2426	0	0	1	0	1	0	0	0	1	0	1	1	1	0	0	1	0	0	0	0	1	1	0	0	0	0	0	1	0	0	0	2	1	0	0	0	0	0	0	15	5	15	35	0	0	1	0	-5
2455	0	0	1	0	1	0	1	0	0	1	0	1	1	1	0	0	0	1	0	0	1	0	0	0	0	0	0	1	0	0	0	3	1	0	0	1	0	0	0	45	5	14	64	1	1	0	0	-5
2508	0	0	1	0	1	1	0	0	0	0	1	1	1	0	0	0	0	0	0	0	0	0	0	0	0	0	0	1	0	0	0	1	0	0	1	0	0	0	2.6	10	5	12	27	0	1	0	-2.6	-5
2518	0	0	1	0	1	0	0	0	1	1	0	1	1	1	1	0	0	0	1	0	0	0	1	0	0	0	0	1	0	0	0	3	0	0	0	0	0	0	0	5	10	16	31	0	0	0	0	-10
2529	0	0	1	0	0	0	1	1	0	1	0	1	1	1	0	0	0	0	1	0	0	0	1	0	0	0	0	1	0	0	0	3	1	0	0	0	0	0	0	30	10	10	50	0	1	0	0	-10
2562	0	0	1	0	1	0	0	0	0	0	0	1	1	0	0	0	1	0	0	0	1	1	0	0	0	0	0	1	0	0	0	0	0	0	0	1	0	0	3.9	15	5	7	27	0	0	0	-3.9	-5
2611	0	0	1	0	1	0	0	0	0	0	1	1	1	1	0	0	0	0	0	0	0	0	0	0	0	0	0	1	0	0	0	1	0	0	0	0	0	0	3.9	45	10	12	67	0	0	0	-3.9	-10
2648	0	0	1	0	1	1	0	0	0	1	0	1	1	0	0	1	0	0	0	0	0	0	0	0	0	0	0	1	0	0	0	3	0	0	1	0	1	0	0	3	2	3	8	0	1	0	0	-2
2665	0	0	1	0	0	0	0	0	1	0	0	1	1	1	0	0	0	1	0	0	0	0	1	0	0	0	0	1	0	0	0	4	0	0	0	1	0	0	0	20	10	22	52	0	0	0	0	-10
2666	0	0	1	0	1	0	1	1	0	0	1	1	1	0	0	0	1	0	1	0	1	1	0	0	0	0	0	1	0	0	0	3	0	0	1	1	0	1	0	12	2	5	19	0	0	0	0	-2
2701	0	0	1	0	1	0	0	0	1	0	0	1	1	0	0	0	0	0	1	0	1	0	1	0	0	0	0	1	0	0	0	3	1	0	0	0	0	0	4.5	20	10	20	50	0	0	0	-4.5	-10
2741	0	0	1	0	1	0	0	0	0	0	0	1	1	0	0	0	0	0	1	0	1	1	0	0	0	0	0	1	0	0	0	4	0	0	1	0	0	0	1.76	40	23	57	120	1	1	0	-1.76	-23
2750	0	0	1	0	0	0	0	0	1	0	1	1	1	0	0	0	1	0	0	0	0	0	0	0	0	0	0	1	0	0	0	3	0	0	0	1	0	0	3.85	25	5	15	45	0	1	0	-3.85	-5
2791	0	0	1	0	1	0	0	1	0	0	0	1	1	0	1	0	1	0	0	0	0	0	1	0	0	0	0	1	0	0	0	2	1	0	0	1	0	0	5.13	30	10	12	52	0	0	1	-5.13	-10
5009	0	0	1	0	1	0	0	0	1	0	1	1	1	0	1	0	0	1	0	0	1	0	1	0	0	1	0	1	0	0	0	4	0	0	1	1	0	0	0	20	10	20	50	0	0	0	0	-10
5028	0	0	1	0	1	0	1	1	0	0	0	0	0	0	0	0	0	1	0	0	0	0	0	0	0	0	0	1	0	0	0	1	1	0	0	1	0	0	3.65	6	10	5	21	0	1	0	-3.65	-10
5107	0	0	1	0	0	0	0	0	0	0	1	1	1	0	1	0	1	0	1	0	0	0	0	0	1	0	0	1	0	0	0	3	0	0	1	1	0	0	5.25	55	15	22	92	0	0	1	-5.25	-15
5115	0	0	1	0	1	0	0	0	1	0	1	1	1	0	1	0	1	0	0	0	1	1	0	0	0	0	1	1	0	0	0	1	0	0	1	1	0	0	0	60	5	20	85	0	0	1	0	-5
5130	0	0	1	0	1	0	0	0	0	0	0	1	1	0	1	0	0	0	1	0	0	0	1	0	0	0	0	1	0	0	0	4	0	0	1	0	0	0	1.64	50	15	12	77	0	1	0	-1.64	-15
5165	0	0	1	0	1	0	0	0	0	0	0	1	1	0	1	0	0	0	1	0	1	0	1	0	0	0	0	1	0	0	0	1	1	0	0	0	0	0	0	4	5	7	16	0	0	1	0	-5
5209	0	0	1	0	1	0	0	0	0	0	0	0	0	0	0	0	0	0	0	1	0	0	0	0	0	0	0	1	0	0	0	3	0	0	0	0	0	0	3.8	20	10	10	40	0	1	0	-3.8	-10
5238	0	0	1	0	0	0	0	0	0	1	0	1	1	1	1	0	0	0	0	0	0	0	1	0	0	1	0	1	0	0	0	2	0	0	0	0	0	0	16	80	10	53	143	0	0	0	-16	-10
5244	0	0	1	0	1	0	0	1	0	0	0	1	1	0	0	0	0	1	0	0	1	1	0	0	0	0	0	1	0	0	0	4	0	0	1	1	0	0	2.4	35	2	27	64	0	0	0	-2.4	-2
5264	0	0	1	0	1	0	0	0	0	0	0	1	1	0	1	0	1	0	1	0	1	0	1	0	0	0	0	1	0	0	0	1	1	0	0	1	0	0	0	35	10	25	70	0	0	0	0	-10
5265	0	0	1	0	1	1	0	1	0	0	1	1	1	0	0	0	0	1	0	0	0	0	0	0	0	0	0	1	0	0	0	3	0	0	1	1	1	0	2.6	60	10	40	110	0	1	0	-2.6	-10
5321	0	0	1	0	1	1	0	0	0	0	1	1	0	0	0	0	0	0	1	0	1	0	0	0	0	0	0	1	0	0	0	3	0	0	0	0	0	0	0	12	4	6	22	1	1	0	0	-4
5359	0	0	1	0	0	0	0	0	1	1	0	1	1	1	1	0	1	0	0	0	0	0	1	0	0	0	0	1	0	0	0	3	0	0	0	1	0	0	3.5	25	5	33	63	0	1	0	-3.5	-5
5388	0	0	1	0	0	0	1	1	0	0	0	1	1	0	0	0	0	0	1	0	1	0	0	0	1	0	0	1	1	0	0	4	0	0	1	0	0	1	2.8	17	10	13	40	0	0	1	-2.8	-10
5389	0	0	1	0	0	0	0	1	0	0	0	1	1	0	0	1	0	1	0	0	1	0	0	0	1	0	0	1	1	0	0	3	0	0	1	1	0	0	5	25	15	20	60	0	0	1	-5	-15
5412	0	0	1	0	0	0	0	0	1	0	1	1	1	0	1	0	0	0	0	0	0	0	1	0	0	0	0	0	0	0	0	3	0	0	0	0	0	0	0	22	12	11	45	0	0	1	0	-12
5441	0	0	1	0	1	0	0	0	0	0	1	1	1	0	0	0	0	1	0	0	1	0	1	0	0	0	0	1	0	1	0	2	0	0	1	1	0	0	0	20	10	10	40	0	0	1	0	-10
5464	0	0	1	0	0	0	0	0	1	0	0	1	1	1	1	0	1	0	1	0	0	0	1	0	0	0	1	1	0	0	0	0	0	0	0	1	0	0	5.6	20	1	28	49	0	0	0	-5.6	-1
5550	0	0	1	0	1	0	1	1	0	0	0	1	1	0	0	0	0	0	1	0	1	0	0	0	0	0	0	1	0	1	0	4	0	0	1	0	0	1	2.8	35	10	10	55	0	1	0	-2.8	-10
5577	0	0	1	0	1	0	0	1	0	0	0	1	1	1	0	0	0	0	0	0	0	0	1	0	0	0	0	0	0	0	0	4	0	0	1	0	0	0	1.22	10	10	11	31	0	1	0	-1.22	-10
5589	0	0	1	0	0	0	0	0	1	0	1	1	1	0	0	0	0	0	0	0	1	0	1	0	0	0	0	1	0	0	0	2	0	0	0	0	0	0	20	45	15	70	130	0	0	1	-20	-15
5602	0	0	1	0	0	0	1	1	0	0	1	1	1	0	1	0	1	0	1	0	1	0	1	0	0	0	0	1	0	0	0	2	0	0	1	1	0	1	3.2	26	7	65	98	0	1	0	-3.2	-7
5615	0	0	1	0	1	0	0	1	0	0	0	1	1	0	0	0	0	1	0	0	0	0	1	0	0	0	0	1	0	1	0	2	0	0	1	1	0	0	0	20	5	20	45	0	0	0	0	-5
5653	0	0	1	0	0	0	0	1	0	0	0	1	1	0	1	0	0	0	0	0	0	1	0	0	0	0	0	1	0	0	0	2	0	0	0	0	0	0	0	65	10	40	115	0	0	0	0	-10
5668	0	0	1	0	0	0	1	0	0	0	0	0	0	0	0	0	0	0	1	0	1	1	0	0	0	0	0	1	0	0	0	3	0	0	1	0	0	1	0	35	20	25	80	1	1	0	0	-20
5743	0	0	1	0	0	1	0	0	0	1	0	1	1	0	1	0	0	0	1	0	0	0	0	0	1	0	0	0	0	0	0	4	0	0	0	0	0	0	6.7	15	20	17	52	0	1	0	-6.7	-20
5779	0	0	1	0	1	0	1	1	0	0	0	1	1	0	0	0	1	0	0	0	1	0	0	0	1	0	0	1	0	0	0	2	0	0	1	1	0	1	19	60	5	35	100	0	0	0	-19	-5
5798	0	0	1	0	0	0	0	0	0	1	0	1	1	0	1	0	0	0	0	0	1	0	0	0	1	0	0	1	0	0	0	1	0	0	0	0	0	0	6.5	45	5	10	60	1	0	1	-6.5	-5
5833	0	0	1	0	0	0	0	1	0	0	0	1	1	0	0	0	0	1	0	0	0	0	0	0	0	0	0	1	0	0	0	2	0	0	1	1	0	0	0	60	10	10	80	0	0	0	0	-10
5851	0	0	1	0	0	0	0	0	0	0	0	1	1	1	0	1	0	1	0	0	1	0	1	0	0	0	0	1	0	0	0	4	0	0	0	1	0	0	11.95	15	5	15	35	0	0	1	-11.95	-5
5852	0	0	1	0	0	0	0	1	0	0	0	1	0	0	1	0	0	0	1	0	0	1	0	0	0	0	0	1	0	0	0	2	0	1	0	0	0	0	0	40	10	10	60	0	0	0	0	-10
5878	0	0	1	0	0	0	1	1	0	0	0	1	1	0	0	0	0	0	1	0	1	0	0	0	0	0	0	1	0	0	0	3	0	0	1	0	0	1	2	20	15	35	70	0	0	0	-2	-15
5910	0	0	1	0	1	0	0	1	0	0	0	1	1	0	1	0	0	0	0	0	0	0	0	0	1	0	0	1	0	0	0	3	0	0	1	0	0	0	12.8	40	15	15	70	0	0	1	-12.8	-15
5917	0	0	1	0	1	0	0	0	0	1	0	1	1	1	1	0	1	0	0	0	1	0	1	0	0	0	0	1	0	0	0	2	0	1	0	1	0	0	0	55	10	17	82	0	0	0	0	-10
5923	0	0	1	0	0	0	1	1	0	0	0	1	1	0	0	0	0	0	0	0	0	0	1	0	0	0	0	1	0	0	0	4	0	0	1	0	0	1	0	45	5	30	80	0	1	0	0	-5
6054	0	0	1	0	1	1	0	0	0	1	0	1	1	0	1	0	0	0	0	0	0	0	0	0	1	0	0	1	1	0	0	2	0	0	1	0	0	0	0	70	15	55	140	0	0	0	0	-15
6109	0	0	1	0	1	0	0	0	0	0	0	1	1	0	1	0	0	0	1	0	1	0	1	0	0	0	0	1	0	0	0	1	1	0	0	0	0	0	0	35	10	15	60	1	0	1	0	-10
6171	0	0	1	0	0	0	1	0	1	0	1	1	1	0	0	1	0	0	0	0	0	0	0	0	1	1	0	1	1	0	0	2	0	0	1	0	0	1	0	30	5	45	80	0	0	0	0	-5
6172	0	0	1	0	0	0	1	0	1	0	0	1	1	0	0	0	0	0	0	0	0	0	1	0	0	0	0	1	0	0	0	3	0	0	1	0	0	1	0	30	2	25	57	0	0	0	0	-2
6302	0	0	1	0	1	1	0	1	0	0	0	1	1	1	0	1	0	0	1	0	0	0	1	0	0	0	0	1	0	0	0	2	1	0	0	0	0	0	3.28	24	5	25	54	0	0	0	-3.28	-5
6320	0	0	1	0	0	0	0	1	0	1	0	1	1	1	0	1	0	1	0	0	0	0	1	0	0	0	0	1	0	0	0	3	0	1	0	1	0	0	0	5	1	35	41	0	0	0	0	-1
6328	0	0	1	0	0	0	0	0	0	0	1	1	0	1	0	1	1	0	0	0	1	0	0	0	0	0	0	1	0	0	0	1	0	0	1	1	0	0	1.93	10	5	60	75	1	0	1	-1.93	-5
6395	0	0	1	0	0	0	1	1	0	0	0	1	0	0	0	0	1	0	1	0	0	1	0	0	0	0	0	1	0	0	0	3	0	0	1	1	0	1	0	35	10	45	90	0	0	0	0	-10
6428	0	0	1	0	1	0	1	0	0	0	0	1	1	1	0	0	0	0	1	0	1	0	1	0	0	0	0	1	0	0	0	3	0	1	0	0	0	0	0	55	8	63	126	1	0	1	0	-8
6491	0	0	1	0	0	0	0	0	1	0	1	1	1	0	1	0	1	0	0	0	0	0	0	0	0	0	1	1	0	0	0	2	0	0	0	1	0	0	3.85	20	15	25	60	0	0	1	-3.85	-15
6525	0	0	1	0	0	0	1	0	1	0	1	1	1	0	0	1	1	0	1	0	0	0	1	0	0	0	0	1	0	0	0	3	0	1	0	1	0	0	0	20	10	40	70	0	1	0	0	-10
6540	0	0	1	0	1	0	0	1	0	0	1	1	1	1	0	0	0	0	1	0	1	0	1	0	0	0	0	1	0	0	0	4	1	0	0	0	0	0	0	57	5	15	77	0	0	0	0	-5
6599	0	0	1	0	1	0	1	1	0	0	1	1	1	0	0	0	1	0	1	0	1	1	0	0	0	0	0	1	0	0	1	3	0	0	1	1	0	1	10	60	5	35	100	0	1	0	-10	-5
6689	0	0	1	0	1	0	1	0	0	0	0	1	1	1	1	0	0	0	1	0	1	0	1	0	0	0	0	1	0	0	0	4	1	0	0	0	0	0	1.54	30	20	2	52	1	1	0	-1.54	-20
6691	0	0	1	0	1	1	0	1	0	0	1	1	1	1	0	1	0	1	0	0	1	0	0	0	0	0	0	1	0	0	0	1	0	0	1	1	1	0	2.5	14	4	13	31	0	1	0	-2.5	-4
6713	0	0	1	0	0	0	0	1	0	0	0	1	1	0	0	0	0	0	1	0	1	1	0	0	0	0	0	1	0	0	0	3	0	0	1	0	0	0	6	70	10	50	130	0	0	1	-6	-10
6723	0	0	1	0	0	0	1	0	0	1	0	1	1	0	1	0	1	0	1	0	1	0	1	0	0	0	0	1	0	0	0	3	0	0	1	1	0	1	3.8	50	10	30	90	1	0	0	-3.8	-10
6783	0	0	1	0	0	0	0	0	0	0	0	0	0	0	0	0	1	0	0	0	0	1	0	0	0	0	0	1	0	0	0	4	0	0	1	1	0	0	0	65	15	25	105	1	0	0	0	-15
6789	0	0	1	0	1	0	1	1	0	0	0	1	1	1	0	0	0	0	0	0	0	0	1	0	0	0	0	1	0	0	0	3	1	0	0	0	0	0	7.5	30	15	40	85	0	0	1	-7.5	-15
6799	0	0	1	0	1	1	0	1	0	0	1	1	1	1	1	0	1	0	0	0	1	0	0	0	0	0	0	1	0	0	0	3	1	0	0	1	0	0	3.95	135	10	22	167	0	1	0	-3.95	-10
6804	0	0	1	0	1	0	0	0	0	0	1	1	1	1	0	0	0	0	0	0	1	0	1	0	0	0	0	1	0	0	0	3	0	0	0	0	0	0	0	35	10	35	80	0	0	0	0	-10
6932	0	0	1	0	1	0	0	0	0	1	0	1	1	0	1	0	1	0	0	0	0	0	1	0	0	0	0	1	0	0	0	2	0	0	0	1	0	0	0	50	20	25	95	0	0	1	0	-20
6951	0	0	1	0	1	0	0	1	0	0	0	1	1	0	0	0	0	1	0	1	1	0	0	0	0	0	0	1	0	0	0	4	0	0	0	1	0	0	8	40	15	12	67	0	0	1	-8	-15
6979	0	0	1	0	1	0	1	1	0	0	0	1	1	0	0	0	0	0	0	1	1	0	0	0	0	0	0	1	0	0	0	4	0	0	1	0	0	1	1.28	10	2	12	24	0	1	0	-1.28	-2
6996	0	0	1	0	1	0	0	0	1	0	0	1	1	0	1	0	0	0	0	0	0	0	1	0	0	0	0	1	0	0	0	2	0	0	0	0	0	0	5.13	35	15	15	65	0	1	0	-5.13	-15
7021	0	0	1	0	1	0	0	0	1	1	0	1	1	0	1	0	1	0	0	0	1	0	0	0	0	1	0	1	0	0	0	1	0	0	0	1	0	0	3.75	15	5	55	75	0	1	0	-3.75	-5
7023	0	0	1	0	1	0	1	0	0	0	0	1	1	0	1	0	1	0	1	0	1	0	1	0	0	0	0	1	0	0	0	4	0	0	1	1	0	1	2.75	60	5	15	80	1	1	0	-2.75	-5
7037	0	0	1	0	1	0	0	0	1	1	0	1	1	0	1	0	1	0	0	0	0	0	1	0	0	0	0	1	0	0	0	3	0	0	0	1	0	0	3.55	25	5	30	60	0	1	0	-3.55	-5
7120	0	0	1	0	1	1	0	1	0	1	0	0	0	0	0	0	0	1	1	0	1	0	0	0	0	0	0	1	0	0	0	3	1	0	0	1	0	0	1.64	15	5	35	55	0	1	0	-1.64	-5
7137	0	0	1	0	0	0	1	0	1	0	0	1	1	1	0	1	1	0	1	0	0	0	1	0	0	0	0	1	0	0	0	3	0	0	0	1	0	0	0	40	5	13	58	0	1	0	0	-5
7144	0	0	1	0	1	0	0	0	0	0	0	1	1	0	1	0	0	0	0	0	1	0	1	0	0	0	0	1	0	0	0	1	0	0	0	0	0	0	5.8	105	4	22	131	0	0	1	-5.8	-4
7151	0	0	1	0	1	0	0	1	0	0	0	1	1	0	0	1	1	0	0	0	1	0	1	0	0	0	1	1	0	0	0	2	0	0	0	1	0	0	8.6	70	5	75	150	0	1	0	-8.6	-5
7250	0	0	1	0	1	0	0	0	0	1	0	1	1	0	1	0	1	0	0	0	0	1	0	0	0	0	1	1	0	0	0	3	0	0	0	1	0	0	0	45	10	30	85	0	0	0	0	-10
7278	0	0	1	0	1	0	0	1	0	0	0	0	0	0	1	0	0	0	0	0	1	0	0	0	0	0	0	1	1	0	0	3	1	0	0	0	0	0	0	15	1	25	41	0	0	0	0	-1
7300	0	0	1	0	1	1	0	1	0	1	0	1	1	1	0	1	1	0	0	0	1	0	0	0	0	1	0	1	0	0	0	1	0	0	1	1	1	0	3.2	35	5	10	50	0	1	0	-3.2	-5
7316	0	0	1	0	1	0	0	0	0	0	0	1	1	0	1	0	1	0	0	0	1	0	1	0	0	0	0	1	0	0	0	3	1	0	0	1	0	0	15	90	10	35	135	0	0	0	-15	-10
7330	0	0	1	0	1	0	0	1	0	0	0	1	1	0	1	0	0	0	0	0	1	0	0	0	0	0	0	1	0	0	0	3	0	0	1	0	0	0	2.95	10	10	14	34	0	0	1	-2.95	-10
7337	0	0	1	0	1	0	0	1	0	0	0	1	1	0	1	0	0	1	0	0	1	0	1	0	0	0	0	1	0	0	0	3	0	0	1	1	0	0	0	80	5	30	115	0	1	0	0	-5
7340	0	0	1	0	1	1	0	1	0	0	0	1	1	0	0	1	0	1	1	0	0	0	0	0	0	0	0	1	0	0	0	3	0	0	1	1	1	0	0	10	15	5	30	0	0	0	0	-15
7356	0	0	1	0	1	0	1	1	0	1	0	1	1	1	0	0	0	0	0	1	1	0	0	0	1	0	0	1	0	0	0	2	0	1	0	0	0	0	10	35	20	30	85	0	0	1	-10	-20
7441	0	0	1	0	1	0	0	0	1	0	1	1	0	0	1	0	0	0	0	0	0	0	0	0	0	1	0	1	0	0	0	2	0	0	0	0	0	0	2.8	10	5	7	22	0	0	1	-2.8	-5
7447	0	0	1	0	1	1	0	0	1	1	0	1	1	0	0	0	1	0	0	0	1	0	0	0	0	1	0	1	0	0	0	1	0	0	0	1	0	0	5	30	10	25	65	0	0	0	-5	-10
7483	0	0	1	0	1	0	0	0	1	0	0	1	1	0	1	0	0	0	0	0	1	0	1	0	0	0	0	1	0	0	0	2	0	0	1	0	0	0	5	25	2	30	57	0	0	1	-5	-2
7501	0	0	1	0	1	0	0	0	0	0	0	1	1	0	1	0	0	0	0	0	0	0	1	0	0	0	0	1	0	0	0	3	0	0	1	0	0	0	0	65	6	34	105	0	1	0	0	-6
7548	0	0	1	0	1	0	0	0	0	0	0	1	1	1	0	0	0	0	1	0	0	0	0	0	0	0	0	1	0	0	0	3	0	0	0	0	0	0	0	15	10	15	40	0	1	0	0	-10
7715	0	0	1	0	0	0	1	0	0	0	0	1	1	0	0	0	0	0	1	0	1	1	0	0	0	0	0	1	0	1	0	4	0	0	1	0	0	1	1.76	23	9	35	67	1	0	0	-1.76	-9
7827	0	0	1	0	0	1	0	0	0	1	0	1	1	0	0	0	1	0	0	0	0	0	0	0	0	0	0	1	0	0	0	1	0	0	0	1	0	0	3	15	20	25	60	0	1	0	-3	-20
7897	0	0	1	0	1	1	0	1	0	0	1	1	1	1	0	0	0	0	0	0	0	0	1	0	0	0	0	1	0	0	0	2	0	1	0	0	0	0	2.7	25	10	11	46	0	0	1	-2.7	-10
7915	0	0	1	0	1	0	0	0	1	0	0	1	1	0	0	0	0	0	0	0	0	0	1	0	0	0	0	1	0	0	0	1	0	0	0	0	0	0	0	40	10	20	70	0	1	0	0	-10
7950	0	0	1	0	1	0	0	0	1	1	0	1	1	1	1	0	0	0	1	0	1	0	1	0	0	0	0	1	0	0	0	2	0	0	1	0	0	0	7.5	40	12	10	62	0	0	1	-7.5	-12
8147	0	0	1	0	0	0	0	0	0	0	0	1	1	1	0	0	0	1	0	0	1	0	1	0	0	0	0	1	0	0	0	3	0	0	0	1	0	0	0	10	5	10	25	0	1	0	0	-5
8155	0	0	1	0	0	0	0	0	1	0	0	1	1	0	1	0	1	0	0	0	0	0	0	0	0	0	1	1	0	0	0	0	0	0	0	1	0	0	3.25	10	12	15	37	0	1	0	-3.25	-12
8168	0	0	1	0	1	0	0	0	1	0	1	1	1	0	0	0	1	0	0	0	0	0	1	0	0	0	0	1	0	0	0	2	0	0	0	1	0	0	5.7	35	2	60	97	0	0	1	-5.7	-2
8197	0	0	1	0	1	0	0	1	0	1	0	1	1	1	0	0	0	0	0	0	1	0	0	0	1	0	0	0	0	0	0	1	0	1	0	0	0	0	0	15	10	12	37	0	0	1	0	-10
8233	0	0	1	0	1	1	0	1	0	0	1	1	0	0	0	1	0	0	0	0	1	0	0	0	1	0	0	1	1	0	0	1	0	0	1	0	0	0	0	45	5	15	65	0	0	0	0	-5
8248	0	0	1	0	0	0	0	0	0	0	0	1	1	0	0	0	1	0	0	0	0	0	0	0	0	0	0	1	0	0	0	4	0	0	0	1	0	0	0	29	2	18	49	0	1	0	0	-2
8260	0	0	1	0	1	0	0	0	0	0	0	1	1	0	0	1	1	0	0	0	0	0	1	0	0	0	0	1	0	0	0	1	0	0	0	1	0	0	4.65	30	10	19	59	0	1	0	-4.65	-10
8271	0	0	1	0	0	0	0	0	0	1	0	1	1	0	0	0	0	1	0	0	1	0	0	0	0	0	0	1	0	0	0	4	0	0	1	1	0	0	0	21	5	20	46	1	0	0	0	-5
8275	0	0	1	0	1	0	0	0	0	0	0	1	1	0	1	0	0	0	0	0	0	0	1	0	0	0	0	1	0	0	0	1	0	0	0	0	0	0	5.8	50	4	22	76	0	0	1	-5.8	-4
8286	0	0	1	0	0	1	0	1	0	0	0	0	1	0	1	0	0	0	0	0	1	1	0	0	0	0	0	1	0	0	0	3	0	0	1	0	1	0	2	15	15	1	31	0	0	0	-2	-15
8297	0	0	1	0	0	0	0	0	0	0	1	1	1	0	0	0	1	0	0	0	0	0	1	0	0	0	0	1	0	0	0	2	0	0	0	1	0	0	0	30	10	25	65	1	0	1	0	-10
8300	0	0	1	0	0	0	0	0	0	1	0	1	1	0	1	0	1	0	1	0	1	0	0	0	0	1	0	1	0	0	0	2	0	0	0	1	0	0	3.5	20	5	25	50	0	0	1	-3.5	-5
8314	0	0	1	0	0	0	0	0	0	0	0	1	1	0	0	0	0	1	0	0	1	0	0	0	0	0	0	1	0	0	0	1	0	0	0	1	0	0	3.84	15	12	15	42	1	0	0	-3.84	-12
8322	0	0	1	0	1	0	0	0	0	1	0	1	1	0	0	0	0	0	0	1	1	0	0	0	0	0	0	1	0	0	0	1	0	0	1	0	0	0	0	30	10	30	70	1	1	0	0	-10
8331	0	0	1	0	0	1	0	1	0	1	0	1	1	1	0	0	1	0	0	0	1	0	0	0	0	0	0	0	0	0	0	3	1	0	0	1	0	0	3.5	10	8	25	43	0	1	0	-3.5	-8
8338	0	0	1	0	1	0	1	0	0	0	0	1	1	1	1	0	0	0	1	0	0	0	0	0	1	0	0	1	0	0	0	2	1	0	0	0	0	0	0	40	3	15	58	0	0	0	0	-3
8343	0	0	1	0	1	0	0	0	0	1	0	1	1	0	1	0	0	0	0	0	0	0	0	0	1	0	0	1	0	0	0	2	0	0	0	0	0	0	0	20	15	5	40	0	0	0	0	-15
8367	0	0	1	0	0	1	0	0	0	0	0	1	1	0	0	0	0	1	0	0	1	0	1	0	0	0	0	1	0	0	0	1	0	0	0	1	0	0	0	45	10	17	72	0	0	1	0	-10
8390	0	0	1	0	1	0	0	0	0	0	1	0	0	0	0	1	0	0	1	0	1	0	0	0	0	0	0	1	0	0	0	2	0	0	1	0	0	0	3.08	17	4	12	33	1	1	0	-3.08	-4
8391	0	0	1	0	1	0	0	0	1	0	0	1	1	1	1	0	1	0	1	0	1	0	1	0	0	1	0	1	0	0	0	1	0	0	0	1	0	0	7.5	50	10	15	75	0	0	0	-7.5	-10
8409	0	0	1	0	0	0	0	0	0	0	0	1	1	0	0	0	0	1	0	0	1	1	0	0	0	0	0	1	0	0	0	2	0	0	0	1	0	0	5	20	10	40	70	0	0	1	-5	-10
8412	0	0	1	0	0	0	0	0	1	0	1	1	1	0	1	0	0	0	0	0	0	0	1	0	0	0	0	0	0	0	0	3	0	0	0	0	0	0	0	23	7	16	46	0	0	1	0	-7
8417	0	0	1	0	0	0	0	0	1	0	0	1	1	0	0	0	0	1	0	0	0	0	1	0	0	0	0	1	0	0	0	3	0	0	0	1	0	0	3.85	22	5	25	52	0	1	0	-3.85	-5
8418	0	0	1	0	1	0	0	1	0	1	0	1	1	0	1	0	0	0	1	0	1	1	0	0	0	0	0	1	0	0	0	3	1	0	0	0	0	0	3.5	35	20	15	70	0	0	0	-3.5	-20
8450	0	0	1	0	0	0	0	1	0	0	0	1	0	0	1	0	0	0	0	0	0	1	0	0	0	0	0	1	0	0	0	2	0	0	1	0	0	0	5	40	15	40	95	0	0	0	-5	-15
8466	0	0	1	0	0	0	0	0	0	0	0	1	1	1	0	0	0	0	1	0	1	0	0	0	1	0	0	1	0	0	0	3	0	1	0	0	0	0	11.2	70	15	20	105	0	1	0	-11.2	-15
8469	0	0	1	0	0	1	0	1	0	0	1	1	1	0	0	1	1	0	0	0	0	0	0	0	1	0	0	1	1	0	0	0	1	0	0	1	0	0	1.63	3	5	6	14	0	0	1	-1.63	-5
8477	0	0	1	0	1	1	0	0	0	1	0	0	0	0	0	0	0	0	0	1	0	0	0	0	0	0	0	1	0	0	0	1	0	0	1	0	0	0	2.63	7	15	20	42	0	1	0	-2.63	-15
8606	0	0	1	0	0	0	0	0	0	1	0	1	1	0	1	0	1	0	1	0	0	0	1	0	0	0	0	1	0	0	0	3	0	0	0	1	0	0	4	20	15	15	50	0	1	0	-4	-15
8608	0	0	1	0	0	0	0	0	1	1	0	1	1	1	1	0	1	0	0	0	0	0	0	0	1	0	0	1	0	0	0	2	0	0	0	1	0	0	16.7	15	10	70	95	0	0	0	-16.7	-10
8623	0	0	1	0	1	1	0	1	0	0	1	1	1	1	1	0	0	0	0	0	1	0	0	0	0	0	0	1	0	0	0	1	1	0	0	0	0	0	3.75	10	5	35	50	0	0	1	-3.75	-5
[truncated: 928 more rows]
